# Supplementary material for: Assessing target genes for homing suppression gene drive
Source: EMBO J. 2026 Feb 6;45(6):2074–94. doi: 10.1038/s44318-025-00683-y (PMC12992549; doi:10.1038/s44318-025-00683-y)
Supplement: Supplementary file 6 — Dataset EV1 [file 44318_2025_683_MOESM6_ESM.xlsx]

## Sheet: Sheet1
Dataset EV1 Drive efficiency test
R=dsRed phenotype		NR=without dsRed		G = EGFP phenotype		NG=without EGFP
♀ = female				* = grandparent drive carriers were females				z-test is used for statistical comparisons: n.s. non-significant, *p<0.05, **p<0.01, ***p<0.001
♂ = male		WT = wild type						SEM = standard error of the mean
D = drive allele		+/+ = wild type		D/+ = drive heterozygote									Drive Inheritance = DsRed offspring / total offspring
													Drive Conversion Rate = 2 * (Drive Inheritance - 0.5)
Drive heterozygotes were crossed with nanos-Cas9 (BHDaaN)
Target gene: ix
Female drive cross																													Data Summary
Progeny of D/+ females and +/+ males																													Cas9 promoter (vector ID)	Drive Inheritance Rate	ix	ndl	nox	oct	stl	tra-v1	tra-v2	vir	dec	sxl
Batch #	RG♂	RG♀	R♂	R♀	G♂	G♀	WT♂	WT♀	Total	Total R	Total NR	Total G	Total NG		Rate	Standard error of the mean						p-value	Comparison						nanos (BHDaaN)	Female	0.651±0.0601	0.839±0.0192	0.88±0.012	0.932±0.0078	0.94±0.0123	0.61±0.0127	0.826±0.0123	0.423±0.0277	0.733±0.0197	41%±2%
#1	2	2	0	0	1	1	0	0	6	4	2	6	0		0.651	0.0601	Female Drive Inheritance Rate					0.0185*	Female drive compared to 50% Mendelian expectation							Male	0.783±0.014	0.86±0.0217	0.848±0.0207	0.91±0.0199	0.892±0.011	0.657±0.0109	0.814±0.0124	0.609±0.0197
#2	1	0	0	0	0	0	2	0	3	1	2	1	2		0.783	0.014	Male Drive Inheritance Rate					< 0.0001***	Male drive compared to 50% Mendelian expectation						CG4415 (SNcc9XnG)	Female				0.798±0.0399	0.758±0.0154
#3	3	2	5	4	2	0	4	0	20	14	6	7	13		0.637	0.0997	Female Cas9 Inheritance Rate					0.0393*	Female drive compared to male drive							Male				0.886±0.0169	0.894±0.0222
#4	2	4	1	0	2	2	3	0	14	7	7	10	4		0.532	0.0131	Male Cas9 Inheritance Rate												CG4415.r (SNc9XnGr)	Female				0.859±0.0174
#5	2	4	1	0	1	0	2	0	10	7	3	7	3																	Male				0.953±0.0191
#6	0	0	0	0	0	0	0	0	0	0	0	0	0
#7	0	0	0	0	0	0	0	0	0	0	0	0	0
#8	0	1	0	0	0	0	0	0	1	1	0	1	0
#9	1	0	0	0	0	0	0	0	1	1	0	1	0
#10	1	1	2	2	1	1	0	0	8	6	2	4	4																p-value	Comparison	Dirve parent
Total	12	14	9	6	7	4	11	0	63																				<0.0001***	oct: nanos compared to CG4415	Drive Female
																													0.8098n.s.	oct: nanos compared to CG4415	Drive Male
Male drive cross																													0.003**	oct: nanos compared to CG4415.r	Drive Female
Progeny of D/+ males and +/+ females																													0.3979n.s.	oct: nanos compared to CG4415.r	Drive Male
Batch #	RG♂	RG♀	R♂	R♀	G♂	G♀	WT♂	WT♀	Total	Total R	Total NR	Total G	Total NG																<0.0001***	stl: nanos compared to CG4415	Drive Female
#1	20	19	43	39	20	9	0	1	151	121	30	68	83																0.8665n.s.	stl: nanos compared to CG4415	Drive Male
#2	20	24	33	34	12	19	2	1	145	111	34	75	70																0.1515n.s.	oct: CG4415 compared to CG4415.r	Drive Female
#3	15	16	30	19	10	15	0	0	105	80	25	56	49																0.1466n.s	oct: CG4415 compared to CG4415.r	Drive Male
#4	10	7	19	27	9	17	0	0	89	63	26	43	46
#5	22	18	28	38	16	17	0	0	139	106	33	73	66
#6	33	28	36	55	19	21	0	2	194	152	42	101	93
#7	41	31	37	34	10	18	1	0	172	143	29	100	72
#8	32	33	37	48	9	22	0	0	181	150	31	96	85
#9	20	27	18	23	11	5	0	0	104	88	16	63	41
#10	24	27	34	34	21	24	3	1	168	119	49	96	72
Total	237	230	315	351	137	167	6	5	1448
Target gene: ndl
Female drive cross
Progeny of D/+ females and +/+ males
Batch #	RG♂	RG♀	R♂	R♀	G♂	G♀	WT♂	WT♀	Total	Total R	Total NR	Total G	Total NG		Rate	Standard error of the mean						p-value	Comparison
#1	51	32	34	25	3	5	6	6	162	142	20	91	71		0.839	0.0192	Female Drive Inheritance Rate					< 0.0001***	Female drive compared to 50% Mendelian expectation
#2	34	31	23	19	10	11	6	3	137	107	30	86	51		0.86	0.0217	Male Drive Inheritance Rate					< 0.0001***	Male drive compared to 50% Mendelian expectation
#3	23	22	19	19	2	3	3	3	94	83	11	50	44		0.56	0.0199	Female Cas9 Inheritance Rate					0.4833n.s.	Female drive compared to male drive
#4	29	26	27	22	4	7	8	7	130	104	26	66	64		0.564	0.026	Male Cas9 Inheritance Rate
#5	28	17	14	24	5	4	2	3	97	83	14	54	43
Total	165	128	117	109	24	30	25	22	620
Male drive cross
Progeny of D/+ males and +/+ females
Batch #	RG♂	RG♀	R♂	R♀	G♂	G♀	WT♂	WT♀	Total	Total R	Total NR	Total G	Total NG
#1	18	24	8	15	3	0	1	4	73	65	8	45	28
#2	19	22	22	11	1	2	4	0	81	74	7	44	37
#3	23	19	29	12	3	2	5	2	95	83	12	47	48
#4	24	32	13	17	5	9	5	5	110	86	24	70	40
#5	22	15	22	12	5	2	3	3	84	71	13	44	40
Total	106	112	94	67	17	15	18	14	443
Target gene: nox
Female drive cross
Progeny of D/+ females and +/+ males
Batch #	RG♂	RG♀	R♂	R♀	G♂	G♀	WT♂	WT♀	Total	Total R	Total NR	Total G	Total NG		Rate	Standard error of the mean						p-value	Comparison
#1	52	46	37	27	7	7	1	4	181	162	19	112	69		0.88	0.012	Female Drive Inheritance Rate					<.0001***	Female drive compared to 50% Mendelian expectation
#2	51	51	55	62	17	11	4	5	256	219	37	130	126		0.848	0.0207	Male Drive Inheritance Rate					<.0001***	Male drive compared to 50% Mendelian expectation
#3	21	24	24	32	4	4	1	4	114	101	13	53	61		0.533	0.0217	Female Cas9 Inheritance Rate					0.1177n.s.	Female drive compared to male drive
#4	31	31	29	30	7	8	3	3	142	121	21	77	65		0.459	0.023	Male Cas9 Inheritance Rate
#5	34	29	33	37	3	4	3	0	143	133	10	70	73
#6	17	23	13	18	2	5	4	0	82	71	11	47	35
Total	206	204	191	206	40	39	16	16	918
Male drive cross
Progeny of D/+ males and +/+ females
Batch #	RG♂	RG♀	R♂	R♀	G♂	G♀	WT♂	WT♀	Total	Total R	Total NR	Total G	Total NG
#1	14	17	27	22	9	8	0	0	97	80	17	48	49
#2	13	10	19	10	5	6	0	0	63	52	11	34	29
#3	15	15	18	22	4	0	0	0	74	70	4	34	40
#4	21	12	35	22	8	5	4	4	111	90	21	46	65
#5	27	13	34	32	5	9	2	4	126	106	20	54	72
Total	90	67	133	108	31	28	6	8	471
Target gene: oct
Female drive cross
Progeny of D/+ females and +/+ males
Batch #	RG♂	RG♀	R♂	R♀	G♂	G♀	WT♂	WT♀	Total	Total R	Total NR	Total G	Total NG		Rate	Standard error of the mean						p-value	Comparison
#1	52	53	32	32	2	3	4	1	179	169	10	110	69		0.932	0.0078	Female Drive Inheritance Rate					< 0.0001***	Female drive compared to 50% Mendelian expectation
#2	36	30	24	30	5	2	2	1	130	120	10	73	57		0.91	0.0199	Male Drive Inheritance Rate					< 0.0001***	Male drive compared to 50% Mendelian expectation
#3	31	35	35	37	3	3	1	3	148	138	10	72	76		0.539	0.0181	Female Cas9 Inheritance Rate					0.1445n.s	Female drive compared to male drive
#4	29	37	31	34	3	2	2	2	140	131	9	71	69		0.54	0.0229	Male Cas9 Inheritance Rate
#5	38	36	36	24	3	5	5	4	151	134	17	82	69
#6	36	30	35	32	0	3	1	1	138	133	5	69	69
#7	22	32	16	14	1	1	3	1	90	84	6	56	34
#8	25	33	23	37	1	2	3	2	126	118	8	61	65
Total	269	286	232	240	18	21	21	15	1102
Male drive cross
Progeny of D/+ males and +/+ females
Batch #	RG♂	RG♀	R♂	R♀	G♂	G♀	WT♂	WT♀	Total	Total R	Total NR	Total G	Total NG
#1	32	19	23	13	7	2	2	5	103	87	16	60	43
#2	33	13	37	12	1	0	2	2	100	95	5	47	53
#3	41	34	24	24	1	4	0	4	132	123	9	80	52
#4	29	24	22	24	4	3	5	5	116	99	17	60	56
#5	22	26	30	18	2	2	2	0	102	96	6	52	50
Total	157	116	136	91	15	11	11	16	553
Target gene: stl
Female drive cross
Progeny of D/+ females and +/+ males
Batch #	RG♂	RG♀	R♂	R♀	G♂	G♀	WT♂	WT♀	Total	Total R	Total NR	Total G	Total NG		Rate	Standard error of the mean						p-value	Comparison
#1	24	24	38	25	1	1	1	1	115	111	4	50	65		0.94	0.0123	Female Drive Inheritance Rate					< 0.0001***	Female drive compared to 50% Mendelian expectation
#2	38	28	30	30	3	3	1	5	138	126	12	72	66		0.892	0.011	Male Drive Inheritance Rate					< 0.0001***	Male drive compared to 50% Mendelian expectation
#3	30	25	25	24	3	3	4	0	114	104	10	61	53		0.471	0.0204	Female Cas9 Inheritance Rate					0.0021**	Female drive compared to male drive
#4	18	13	24	19	0	0	1	3	78	74	4	31	47		0.475	0.018	Male Cas9 Inheritance Rate
#5	23	22	29	28	3	2	1	3	111	102	9	50	61
#6	18	17	19	26	1	0	0	0	81	80	1	36	45
Total	151	129	165	152	11	9	8	12	637
Male drive cross
Progeny of D/+ males and +/+ females
Batch #	RG♂	RG♀	R♂	R♀	G♂	G♀	WT♂	WT♀	Total	Total R	Total NR	Total G	Total NG
#1	23	28	22	29	10	4	1	2	119	102	17	65	54
#2	27	18	24	29	7	2	1	1	109	98	11	54	55
#3	17	18	36	29	4	7	1	0	112	100	12	46	66
#4	17	21	36	28	5	6	1	2	116	102	14	49	67
#5	33	15	22	28	3	3	0	0	104	98	6	54	50
#6	21	22	28	23	2	6	0	2	104	94	10	51	53
#7	32	19	28	31	3	2	2	8	125	110	15	56	69
Total	170	141	196	197	34	30	6	15	789
Target gene: tra-v1 (with tra-gRNA1~4)					Both wild-type males and strong masculinized flies were recorded as ♂, while both wild-type females and mild masculized females were recorded as ♀
Female drive cross
Progeny of D/+ females and +/+ males
Batch #	RG♂	RG♀	R♂	R♀	G♂	G♀	WT♂	WT♀	Total	Total ♂	Total ♀				Rate	Standard error of the mean						p-value	Comparison
#1	21	16	18	10	10	19	14	8	116	63	53				0.61	0.0127	Female Drive Inheritance Rate			0.61±0.0127		< 0.0001***	Female drive compared to 50% Mendelian expectation
#2	23	15	31	14	16	8	11	9	127	81	46				0.657	0.0109	Male Drive Inheritance Rate			0.657±0.0109		< 0.0001***	Male drive compared to 50% Mendelian expectation
#3	23	12	27	10	13	2	16	9	112	79	33				0.538	0.0136	Female Cas9 Inheritance Rate					0.0045**	Female drive compared to male drive
#4	16	10	20	8	9	4	6	5	78	51	27				0.519	0.0115	Male Cas9 Inheritance Rate
#5	25	15	22	5	12	11	15	10	115	74	41
#6	31	9	20	9	16	11	9	6	111	76	35
#7	31	14	31	8	22	7	12	11	136	96	40
#8	25	9	20	7	13	3	19	5	101	77	24
#9	28	10	14	9	15	10	6	6	98	63	35
#10	28	13	13	9	12	7	15	10	107	68	39
#11	26	13	17	13	20	7	14	5	115	77	38
#12	34	7	26	4	21	5	21	9	127	102	25
#13	29	10	29	10	16	9	16	9	128	90	38
Total	340	153	288	116	195	103	174	102	1471	997	474
Male drive cross
Progeny of D/+ males and +/+ females
Batch #	RG♂	RG♀	R♂	R♀	G♂	G♀	WT♂	WT♀	Total	Total ♂	Total ♀
#1	30	25	18	27	11	13	11	9	144	70	74
#2	24	23	27	18	17	5	10	10	134	78	56
#3	24	20	16	20	7	5	6	10	108	53	55
#4	34	24	14	32	11	15	14	12	156	73	83
#5	15	30	25	16	9	8	15	12	130	64	66
#6	21	19	21	17	15	12	11	7	123	68	55
#7	24	19	16	21	8	11	13	9	121	61	60
#8	19	22	19	19	10	11	11	10	121	59	62
#9	21	19	13	16	7	12	12	13	113	53	60
#10	19	24	17	18	10	9	17	13	127	63	64
#11	19	19	22	21	15	7	9	16	128	65	63
#12	31	16	14	13	19	6	21	10	130	85	45
#13	26	17	25	8	7	6	17	10	116	75	41
#14	17	25	20	23	7	9	6	9	116	50	66
#15	21	24	17	16	11	14	8	8	119	57	62
Total	345	326	284	285	164	143	181	158	1886	974	912
Target gene: tra-v2 (with tra-gRNA2, 3, 5, 6)					In Group A flies were seperated into wild-type, mild masculinization, and strong masculinization phenotypes. In Group B, both wild-type males and strong masculinized flies were recorded as ♂, while both wild-type females and mild masculized females were recorded as ♀.
Female drive cross
Progeny of D/+ females and +/+ males
Batch # A	RG♂	RG♀	RG mild	RG strong	R♂	R♀	R mild	R strong	G♂	G♀	G mild	G strong	WT♂	WT ♀	WT mild	WT strong	Total adults	Total R	Total NR	Total G	Total NG		Rate	Standard error of the mean				p-value	Comparison
#1	28	0	8	26	46	0	10	19	8	0	3	7	3	0	5	3	166	137	29	80	86		0.826	0.0123	Female Drive Inheritance Rate			< 0.0001***	Female drive compared to 50% Mendelian expectation
#2	43	0	9	25	32	0	5	19	6	0	1	9	8	0	2	6	165	133	32	93	72		0.814	0.0124	Male Drive Inheritance Rate			< 0.0001***	Male drive compared to 50% Mendelian expectation
#3	38	0	4	22	33	0	12	19	5	0	0	5	5	0	2	6	151	128	23	74	77		0.531	0.0139	Female Cas9 Inheritance Rate			0.4678n.s.	Female drive compared to male drive
#4	18	0	1	24	17	0	3	11	3	0	1	3	4	0	1	5	91	74	17	50	41		0.506	0.0213	Male Cas9 Inheritance Rate			0.3804n.s.	Female offspring compared male-like offspring of female drive
Subtotal	127	0	22	97	128	0	30	68	22	0	5	24	20	0	10	20	573											0.0668n.s	Female offspring compared male-like offspring of male drive
Batch # B	RG♂	RG♀	R♂	R♀	G♂	G♀	WT♂	WT♀	Total	Total ♂	Total ♀
#6	36	8	48	4	8	3	12	0	119	104	15
#7	42	10	32	3	5	1	7	2	102	86	16
#8	51	13	38	6	8	1	13	2	132	110	22
#9	42	5	24	4	8	3	12	0	98	86	12
#10	48	8	33	1	8	0	11	1	110	100	10
#11	29	6	33	5	1	0	1	0	75	64	11
#12	27	5	25	4	8	2	7	0	78	67	11
Subtotal	275	55	233	27	46	10	63	5	714	617	97
	RG	R	G	WT	Total
Total	576	486	107	118	1287
Male drive cross
Progeny of D/+ males and +/+ females					(midl and strong indicate different intersex level)
Batch # A	RG♂	RG♀	RG mild	RG strong	R♂	R♀	R mild	R strong	G♂	G♀	G mild	G strong	WT♂	WT ♀	WT mild	WT strong	Total adults	Total R	Total NR	Total G	Total NG
#1	46	47	0	2	15	22	0	5	12	9	0	0	9	13	0	0	180	137	43	116	64
#2	38	44	0	2	52	49	0	3	7	9	0	0	10	7	0	0	221	188	33	100	121
#3	32	43	0	0	43	30	0	0	9	13	0	0	9	6	0	8	193	148	45	97	96
#4	22	35	0	0	27	33	0	0	6	6	0	0	9	2	0	0	140	117	23	69	71
#5	39	43	0	0	27	29	0	0	5	8	0	0	5	8	0	1	165	138	27	95	70
Subtotal	177	212	0	4	164	163	0	8	39	45	0	0	42	36	0	9	899
Batch # B	RG♂	RG♀	R♂	R♀	G♂	G♀	WT♂	WT♀	Total	Total ♂	Total ♀
#6	12	18	23	17	6	3	3	11	93	44	49
#7	8	11	13	13	3	2	1	0	51	25	26
#8	1	3	1	2	1	1	0	1	10	3	7
#9	19	8	16	19	4	2	6	3	77	45	32
#10	0	0	0	0	0	0	0	0	0	0	0
#11	8	6	19	8	4	2	2	5	54	33	21
#12	10	14	8	11	2	2	3	1	51	23	28
#13	9	13	7	19	1	2	4	1	56	21	35
#14	12	16	13	10	0	7	1	2	61	26	35
#15	18	17	12	19	4	4	2	1	77	36	41
Subtotal	97	106	112	118	25	25	22	25	530	256	274
	RG	R	G	WT	Total
Total	596	565	134	134	1429
Target gene: vir
Female drive cross
Progeny of D/+ females and +/+ males
Batch #	RG♂	RG♀	R♂	R♀	G♂	G♀	WT♂	WT♀	Total	Total R	Total NR	Total G	Total NG		Rate	Standard error of the mean								p value	comparison
#1	6	9	12	8	14	16	9	13	87	35	52	45	42		0.423	0.0277	Female Drive Inheritance Rate							0.0063**	Female drive compared to 50% Mendelian expectation
#2	9	12	9	7	14	21	7	8	87	37	50	56	31		0.609	0.0197	Male Drive Inheritance Rate							< 0.0001***	Male drive compared to 50% Mendelian expectation
#3	8	8	6	2	4	9	3	1	41	24	17	29	12		0.558	0.0447	Female Cas9 Inheritance Rate							< 0.0001***	Female drive compared to male drive
#4	2	2	3	4	5	1	6	4	27	11	16	10	17		0.455	0.0201	Male Cas9 Inheritance Rate
#5	9	7	6	6	10	13	12	14	77	28	49	39	38
Total	34	38	36	27	47	60	37	40	319
Male drive cross
Progeny of D/+ males and +/+ females
Batch #	RG♂	RG♀	R♂	R♀	G♂	G♀	WT♂	WT♀	Total	Total R	Total NR	Total G	Total NG
#1	15	13	44	37	25	28	2	7	171	109	62	81	90
#2	7	3	14	25	16	18	2	8	93	49	44	44	49
#3	8	1	22	5	10	10	0	5	61	36	25	29	32
#4	9	6	35	32	13	24	0	8	127	82	45	52	75
#5	16	7	41	35	36	15	10	4	164	99	65	74	90
Total	55	30	156	134	100	95	14	32	616
Target gene: dec
Female drive cross
Progeny of D/+ females and +/+ males
Batch #	RG♂	RG♀	R♂	R♀	G♂	G♀	WT♂	WT♀	Total	Total R	Total NR	Total G	Total NG		Rate	Standard error of the mean								p value	comparison
#1	27	24	17	20	5	5	8	5	111	88	23	61	50		0.733	0.0197	Female Drive Inheritance Rate							< 0.0001***	Female drive compared to 50% Mendelian expectation
#2	23	24	17	27	3	9	8	9	120	91	29	59	61		0.569	0.0348	Female Cas9 Inheritance Rate
#3	31	15	25	13	17	10	10	4	125	84	41	73	52
#4	36	34	15	11	8	13	5	2	124	96	28	91	33
#5	26	14	22	13	10	11	10	6	112	75	37	61	51
#6	17	19	29	10	5	10	10	3	103	75	28	51	52
Total	160	130	125	94	48	58	51	29	695
Target gene: sxl
Female drive cross
Progeny of D/+ females and +/+ males
Batch #	RG♂	RG♀	R♂	R♀	G♂	G♀	WT♂	WT♀	Total	Total R	Total NR	Total G	Total NG		Rate	Standard error of the mean								p value	comparison
#1	22	4	16	8	29	23	26	14	142	50	92	78	64		0.413	0.0222	Female Drive Inheritance Rate							0.0001***	Female drive compared to 50% Mendelian expectation
#2	20	2	25	1	19	10	22	11	110	48	62	51	59		0.5	0.0327	Female Cas9 Inheritance Rate
#3	23	1	23	1	31	17	25	8	129	48	81	72	57
#4	31	4	23	2	28	17	21	19	145	60	85	80	65
#5	18	6	38	16	12	25	26	20	161	78	83	61	100
Total	114	17	125	28	119	92	120	72	687
Drive heterozygotes were crossed with CG4415-Cas9 (SNcc9xNG)
Target gene: oct
Female drive cross
Progeny of D/+ females and +/+ males
Batch #	RG♂	RG♀	R♂	R♀	G♂	G♀	WT♂	WT♀	Total	Total R	Total NR	Total G	Total NG		Rate	Standard error of the mean								p value	comparison
#1	36	30	35	21	4	3	3	6	138	122	16	73	65		0.798	0.0399	Female Drive Inheritance Rate							< 0.0001***	Female drive compared to 50% Mendelian expectation
#2	32	15	20	11	8	10	12	8	116	78	38	65	51		0.886	0.0169	Male Drive Inheritance Rate							< 0.0001***	Male drive compared to 50% Mendelian expectation
#3	33	29	33	31	13	7	9	11	166	126	40	82	84		0.526	0.0214	Female Cas9 Inheritance Rate							0.0214*	Female drive compared to male drive
#4	36	21	27	20	6	3	6	5	124	104	20	66	58		0.491	0.0197	Male Cas9 Inheritance Rate
Total	137	95	115	83	31	23	30	30	544
Male drive cross
Progeny of D/+ males and +/+ females
Batch #	RG♂	RG♀	R♂	R♀	G♂	G♀	WT♂	WT♀	Total	Total R	Total NR	Total G	Total NG
#1	20	24	17	27	3	3	1	1	96	88	8	50	46
#2	31	26	28	45	5	0	4	1	140	130	10	62	78
#3	37	25	28	29	1	5	1	7	133	119	14	68	65
#4	23	38	37	22	4	3	9	5	141	120	21	68	73
#5	31	24	31	24	11	1	4	6	132	110	22	67	65
Total	142	137	141	147	24	12	19	20	642
Target gene: stl
Female drive cross
Progeny of D/+ females and +/+ males
Batch #	RG♂	RG♀	R♂	R♀	G♂	G♀	WT♂	WT♀	Total	Total R	Total NR	Total G	Total NG		Rate	Standard error of the mean								p value	comparison
#1	29	21	18	24	11	10	4	3	120	92	28	71	49		0.758	0.0154	Female Drive Inheritance Rate							< 0.0001***	Female drive compared to 50% Mendelian expectation
#2	24	22	20	15	10	6	9	5	111	81	30	62	49		0.894	0.0222	Male Drive Inheritance Rate							< 0.0001***	Male drive compared to 50% Mendelian expectation
#3	26	28	37	24	6	8	6	4	139	115	24	68	71		0.525	0.0171	Female Cas9 Inheritance Rate							< 0.0001***	Female drive compared to male drive
#4	29	24	28	28	11	4	11	4	139	109	30	68	71		0.517	0.0233	Male Cas9 Inheritance Rate
#5	17	17	25	8	10	4	5	3	89	67	22	48	41
#6	28	20	21	21	10	9	9	9	127	90	37	67	60
#7	21	22	28	21	9	11	5	10	127	92	35	63	64
Total	174	154	177	141	67	52	49	38	852
Male drive cross
Progeny of D/+ males and +/+ females
Batch #	RG♂	RG♀	R♂	R♀	G♂	G♀	WT♂	WT♀	Total	Total R	Total NR	Total G	Total NG
#1	31	19	29	28	11	8	1	5	132	107	25	69	63
#2	34	35	45	40	6	9	0	0	169	154	15	84	85
#3	22	13	32	27	7	3	5	3	112	94	18	45	67
#4	38	46	42	29	3	2	0	0	160	155	5	89	71
#5	29	35	47	26	6	8	1	1	153	137	16	78	75
#6	30	30	25	24	8	7	0	0	124	109	15	75	49
Total	184	178	220	174	41	37	7	9	850
Drive heterozygotes were crossed with CG4415-Cas9 (SNc9xNGr)
Target gene: oct
Female drive cross
Progeny of D/+ females and +/+ males
Batch #	RG♂	RG♀	R♂	R♀	G♂	G♀	WT♂	WT♀	Total	Total R	Total NR	Total G	Total NG		Rate	Standard error of the mean								p value	comparison
#1	23	31	31	33	7	4	5	8	142	118	24	65	77		0.859	0.0174	Female Drive Inheritance Rate							< 0.0001***	Female drive compared to 50% Mendelian expectation
#2	26	26	21	22	1	3	5	4	108	95	13	56	52		0.953	0.0191	Male Drive Inheritance Rate							< 0.0001***	Male drive compared to 50% Mendelian expectation
#3	16	23	19	22	1	1	3	3	88	80	8	41	47		0.496	0.0206	Female Cas9 Inheritance Rate							0.0138*	Female drive compared to male drive
#4	12	9	16	15	6	1	4	0	63	52	11	28	35		0.499	0.0336	Male Cas9 Inheritance Rate
#5	19	17	18	14	5	5	2	6	86	68	18	46	40
#6	29	27	17	21	0	1	4	5	104	94	10	57	47
Total	125	133	122	127	20	15	23	26	591
Male drive cross
Progeny of D/+ males and +/+ females
Batch #	RG♂	RG♀	R♂	R♀	G♂	G♀	WT♂	WT♀	Total	Total R	Total NR	Total G	Total NG
#1	23	24	32	35	1	3	4	7	129	114	15	51	78
#2	35	21	32	14	0	1	6	1	110	102	8	57	53
#3	31	29	32	36	1	8	8	3	148	128	20	69	79
#4	33	33	27	43	0	1	1	0	138	136	2	67	71
#5	27	36	36	32	0	1	1	1	134	131	3	64	70
#6	27	27	13	11	0	0	0	1	79	78	1	54	25
Total	176	170	172	171	2	14	20	13	738
Embryo Resistance Test (drive female offspring derived from drive female were crossed to w1118 males)
	nox		oct		dec		stl		ndl		tra-v2
Grandparental Cas9	Female	Male	Female	Male	Female	Male	Female	Male	Female	Male	Female	Male
Females having viable offspring/total females tested	4/15	4/15	8/15	11/15	5/15	12/15	7/15	8/15	Not available	4/9	276/276	Not available
Percentage	0.266667	0.266667	0.533333	0.733333	0.333333	0.8	0.466667	0.533333	Not available	0.444444	1	Not available
SEM	0.11418	0.11418	0.128812	0.11418	0.121716	0.10328	0.128812	0.128812	Not available	0.165635	0	Not available
p value	1		0.5876		0.1531		0.8328		Not available			Not available
combined embryo resistance rate	0.266667		0.633333		0.566667		0.5		0.444444		1
SEM	0.0807373		0.0879815		0.090472		0.0912871		0.165635		0
