# Supplementary material for: Assessing target genes for homing suppression gene drive
Source: EMBO J. 2026 Feb 6;45(6):2074–94. doi: 10.1038/s44318-025-00683-y (PMC12992549; doi:10.1038/s44318-025-00683-y)
Supplement: Supplementary file 7 — Dataset EV2 [file 44318_2025_683_MOESM7_ESM.xlsx]

## Sheet: Sheet1
Dataset EV2 Drive control
R=dsRed phenotype		NR=without dsRed
♀ = female				* = grandparent drive carriers were females				z-test is used for statistical comparisons: n.s. non-significant, *p<0.05, **p<0.01, ***p<0.001
♂ = male		WT = wild type
D = drive allele		+/+ = wild type		D/+ = drive heterozygote
Control cross without Cas9
Target gene: vir
Female drive cross
Progeny of D/+ females and +/+ males
Batch #	R♂	R♀	WT♂	WT♀	Total	Total R	Total NR								Rate	Standard error of the mean								p value	comparison
#1	23	24	16	19	82	47	35								0.515	0.022	Female Drive Inheritance Rate							0.5075n.s.	Female drive compared to 50% Mendelian expectation
#2	17	28	14	18	77	45	32								0.497	0.0236	Male Drive Inheritance Rate							0.8874n.s.	Male drive compared to 50% Mendelian expectation
#3	17	17	20	23	77	34	43
#4	22	33	17	15	87	55	32
#5	18	17	20	20	75	35	40
#6	19	16	17	10	62	35	27
#7	9	7	13	13	42	16	26
#8	20	14	16	16	66	34	32
#9	10	11	9	11	41	21	20
#10	20	14	14	19	67	34	33
#11	27	15	24	30	96	42	54
Total	202	196	180	194	772
Male drive cross
Progeny of D/+ males and +/+ females
Batch #	R♂	R♀	WT♂	WT♀	Total	Total R	Total NR
#1	14	10	11	14	49	24	25
#2	11	12	10	10	43	23	20
#3	9	9	9	13	40	18	22
#4	13	18	18	17	66	31	35
#5	5	5	7	11	28	10	18
#6	9	8	8	6	31	17	14
#7	14	24	20	16	74	38	36
#8	10	9	7	7	33	19	14
#9	9	11	11	8	39	20	19
#10	17	6	7	16	46	23	23
Total	111	112	108	118	449
Target gene: nox
Female drive cross
Progeny of D/+ females and +/+ males
Batch #	R♂	R♀	WT♂	WT♀	Total	Total R	Total NR								Rate	Standard error of the mean								p value	comparison
#1	21	27	16	15	79	48	31								0.52	0.0364	Female Drive Inheritance Rate							0.5785n.s.	Female drive compared to 50% Mendelian expectation
#2	14	28	21	24	87	42	45								0.488	0.0315	Male Drive Inheritance Rate							0.7055n.s.	Male drive compared to 50% Mendelian expectation
#3	9	7	12	17	45	16	29
#4	16	15	12	13	56	31	25
#5	18	15	12	13	58	33	25
Total	78	92	73	82	325
Male drive cross
Progeny of D/+ males and +/+ females
Batch #	R♂	R♀	WT♂	WT♀	Total	Total R	Total NR
#1	13	12	12	13	50	25	25
#2	11	14	15	13	53	25	28
#3	7	16	14	15	52	23	29
#4	7	10	6	3	26	17	9
#5	5	14	9	16	44	19	25
#6	7	7	7	6	27	14	13
Total	50	73	63	66	252
Target gene: sxl
Female drive cross
Progeny of D/+ females and +/+ males
Batch #	R♂	R♀	WT♂	WT♀	Total	Total R	Total NR								Rate	Standard error of the mean								p value	comparison
#1	13	12	15	11	51	25	26								0.463	0.02	Female Drive Inheritance Rate							0.0658n.s.	Female drive compared to 50% Mendelian expectation
#2	26	18	18	24	86	44	42								0.51	0.034	Male Drive Inheritance Rate							0.7697n.s.	Male drive compared to 50% Mendelian expectation
#3	14	13	14	17	58	27	31
#4	8	8	8	12	36	16	20
#5	12	20	21	23	76	32	44
#6	13	11	18	16	58	24	34
#7	14	14	16	18	62	28	34
#8	27	16	18	21	82	43	39
#9	9	9	18	10	46	18	28
#10	18	14	19	18	69	32	37
Total	154	135	165	170	624
Male drive cross
Progeny of D/+ males and +/+ females
Batch #	R♂	R♀	WT♂	WT♀	Total	Total R	Total NR
#1	0	19	25	0	44	19	25
#2	0	33	28	0	61	33	28
#3	0	25	11	0	36	25	11
#4	0	29	42	0	71	29	42
#5	0	26	18	0	44	26	18
#6	0	26	26	0	52	26	26
#7	0	9	15	0	24	9	15
#8	0	19	26	0	45	19	26
#9	0	18	9	0	27	18	9
Total	0	204	200	0	404
Target gene: dec
Male drive cross
Progeny of D/+ males and +/+ females
Batch #	R♂	R♀	WT♂	WT♀	Total	Total R	Total NR								Rate	Standard error of the mean								p value	comparison
#1	0	26	47	0	73	26	47								0.413	0.0263	Male Drive Inheritance Rate							0.0012**	Male drive compared to 50% Mendelian expectation
#2	0	23	33	0	56	23	33
#3	0	16	21	0	37	16	21
#4	0	30	46	0	76	30	46
#5	0	30	34	0	64	30	34
#6	0	13	15	0	28	13	15
#7	0	7	10	0	17	7	10
Total	0	145	206	0	351
Target gene: ndl
Female drive cross
Progeny of D/+ females and +/+ males
Batch #	R♂	R♀	WT♂	WT♀	Total	Total R	Total NR								Rate	Standard error of the mean								p value	comparison
#1	9	15	12	14	50	24	26								0.524	0.0262	Female Drive Inheritance Rate							0.3610n.s.	Female drive compared to 50% Mendelian expectation
#2	6	6	5	7	24	12	12								0.52	0.0266	Male Drive Inheritance Rate							0.4557n.s.	Male drive compared to 50% Mendelian expectation
#3	22	27	16	15	80	49	31
#4	14	16	13	12	55	30	25
#5	16	9	12	6	43	25	18
#6	15	14	19	20	68	29	39
#7	19	18	16	20	73	37	36
Total	101	105	93	94	393
Male drive cross
Progeny of D/+ males and +/+ females
Batch #	R♂	R♀	WT♂	WT♀	Total	Total R	Total NR
#1	18	28	20	28	94	46	48
#2	38	34	34	32	138	72	66
#3	32	33	23	32	120	65	55
Total	88	95	77	92	352
Target gene: ix
Female drive cross
Progeny of D/+ females and +/+ males
Batch #	R♂	R♀	WT♂	WT♀	Total	Total R	Total NR								Rate	Standard error of the mean								p value	comparison
#1	19	22	14	18	73	41	32								0.514	0.0213	Female Drive Inheritance Rate							0.5221n.s.	Female drive compared to 50% Mendelian expectation
#2	6	14	7	11	38	20	18								0.552	0.0282	Male Drive Inheritance Rate							0.0696n.s.	Male drive compared to 50% Mendelian expectation
#3	9	16	3	14	42	25	17
#4	10	15	14	8	47	25	22
#5	9	23	14	20	66	32	34
#6	17	11	14	16	58	28	30
#7	19	26	27	23	95	45	50
#8	13	18	19	16	66	31	35
#9	15	20	12	17	64	35	29
Total	117	165	124	143	549
Male drive cross
Progeny of D/+ males and +/+ females
Batch #	R♂	R♀	WT♂	WT♀	Total	Total R	Total NR
#1	9	10	8	11	38	19	19
#2	12	13	7	10	42	25	17
#3	25	21	16	20	82	46	36
#4	28	18	18	18	82	46	36
#5	19	16	12	19	66	35	31
Total	93	78	61	78	310
Target gene: trav2
Female drive cross
Progeny of D/+ females and +/+ males
Batch #	R♂	R♀	WT♂	WT♀	Total	Total R	Total NR								Rate	Standard error of the mean								p value	comparison
#1	28	24	19	22	93	52	41								0.495	0.0232	Female Drive Inheritance Rate							0.8297n.s.	Female drive compared to 50% Mendelian expectation
#2	24	25	27	33	109	49	60								0.523	0.0286	Male Drive Inheritance Rate							0.4237n.s.	Male drive compared to 50% Mendelian expectation
#3	27	27	36	26	116	54	62
#4	31	30	19	27	107	61	46
#5	22	17	21	32	92	39	53
#6	16	15	16	14	61	31	30
Total	148	138	138	154	578
Male drive cross
Progeny of D/+ males and +/+ females
Batch #	R♂	R♀	WT♂	WT♀	Total	Total R	Total NR
#1	12	18	20	14	64	30	34
#2	14	27	21	16	78	41	37
#3	16	14	15	16	61	30	31
#4	28	31	21	23	103	59	44
Total	70	90	77	69	306
