# Supplementary material for: Assessing target genes for homing suppression gene drive
Source: EMBO J. 2026 Feb 6;45(6):2074–94. doi: 10.1038/s44318-025-00683-y (PMC12992549; doi:10.1038/s44318-025-00683-y)
Supplement: Supplementary file 8 — Dataset EV3 [file 44318_2025_683_MOESM8_ESM.xlsx]

## Sheet: Sheet1
Dataset EV3 Cage Phenotypes
Glossary			Phenotype	Genotypes
R = DsRed phenotype			R	D/D, D/WT, D/r2
WT = wild type			WT	WT/WT, r2/WT, r2/r2
Homing drive released into nanos-Cas9 background
Cage oct
Generation	RG♂	RG♀	G♂	G♀	Fraction Red	Total adult
0	98	70	278	249	0.241727	695
1	522	590	1039	1129	0.339024	3280
2	317	365	595	728	0.34015	2005
3	426	412	503	610	0.429523	1951
4	193	236	349	357	0.377974	1135
5	109	120	137	149	0.44466	515
6	73	68	140	161	0.319005	442
7	130	126	688	806	0.146286	1750
8	30	48	233	306	0.126418	617
Cage nox
Generation	RG♂	RG♀	G♂	G♀	Fraction Red	Total adult
0	126	70	388	429	0.193485	1013
1	402	378	963	1064	0.277877	2807
2	387	422	939	1167	0.27753	2915
3	186	125	742	545	0.194618	1598
4	172	144	659	595	0.201274	1570
5	53	58	207	116	0.25576	434
Cage stl-1
Generation	RG♂	RG♀	G♂	G♀	Fraction Red	Total adult
0	99	96	59	75	0.592705	329
1	471	444	176	162	0.730247	1253
2	649	306	139	51	0.834061	1145
3	745	707	76	91	0.89685	1619
4	279	143	26	19	0.90364	467
5	93	87	25	9	0.841121	214
6	16	11	6	1	0.794118	34
7	0	0	0	0		0
Cage stl-2
Generation	RG♂	RG♀	G♂	G♀	Fraction Red	Total adult
0	203	156	818	823	0.1795	2000
1	145	140	477	532	0.220247	1294
2	90	81	310	311	0.215909	792
3	168	172	561	552	0.233999	1453
4	211	233	710	849	0.221667	2003
5	274	284	1096	1196	0.195789	2850
6	144	158	552	558	0.213881	1412
7	158	134	509	596	0.209019	1397
Homing drive released into CG4415-Cas9 background
Cage oct
Generation	RG♂	RG♀	G♂	G♀	Fraction Red	Total adult
0	135	83	473	460	0.189401	1151
1	114	54	682	462	0.128049	1312
2	175	64	919	499	0.144237	1657
3	62	49	351	155	0.179903	617
4	140	145	331	314	0.306452	930
5	292	186	365	204	0.456543	1047
6	478	374	473	370	0.502655	1695
7	405	165	493	259	0.431165	1322
8	595	243	734	509	0.402691	2081
9	469	400	762	659	0.379476	2290
10	579	332	670	440	0.450767	2021
11	538	354	860	553	0.386985	2305
12	385	478	542	623	0.425542	2028
13	543	458	718	667	0.419531	2386
14	646	461	1007	847	0.37386	2961
15	401	176	700	332	0.358608	1609
16	462	260	952	522	0.32878	2196
