# Supplementary material for: Assessing target genes for homing suppression gene drive
Source: EMBO J. 2026 Feb 6;45(6):2074–94. doi: 10.1038/s44318-025-00683-y (PMC12992549; doi:10.1038/s44318-025-00683-y)
Supplement: Supplementary file 9 — Dataset EV4 [file 44318_2025_683_MOESM9_ESM.xlsx]

## Sheet: Sheet1
Dataset EV4 Fertility test with biparental Cas9
♀ = female		G = EGFP phenotype		* = grandparent drive carriers were females				z-test is used for statistical comparisons: n.s. non-significant, *p<0.05, **p<0.01, ***p<0.001
♂ = male		WT = wild type						SEM = standard error of the mean
D = drive allele		+/+ = wild type		D/+ = drive heterozygote													Drive Inheritance = DsRed offspring / total offspring
																	Drive Conversion Rate = 2 * (Drive Inheritance - 0.5)
Drive males were crossed to Cas9 females(BHDaaN line) to generate flies heterozygous for drive and homozygous for Cas9, which were subsequently crossed to Cas9 homozygotes to assess fecundity and fertility
Target gene: nox
Parental genotype	Vial #	Day1 egg	Day2 egg	Day3 egg	Total eggs	RG♂	RG♀	G♂	G♀	Total adults	Total R	Total NR	Total unhatched eggs	Hatch rate			Rate	Standard error of the mean
RG.♂	#1	20	18	21	59	20	17	2	4	43	37	6	16	0.728814			0.788	0.0883	Egg to Adult Survival (Drive Male)
	#2	12	14	14	40	23	10	2	1	36	33	3	4	0.9			0.616	0.0271	Egg to Adult Survival (Drive Female)
	#3	2	4	5	11	1	2	0	0	3	3	0	8	0.272727			0.696	0.121	Egg to Adult Survival (Non-drive Male)
	#4	0	5	9	14	8	5	0	0	13	13	0	1	0.928571			0.789	0.0295	Egg to Adult Survival (Non-drive Female)
	#5	0	6	46	52	20	16	4	4	44	36	8	8	0.846154			11.7333	3.03859	Average Egg Number Per Day (Drive Male)
	Total				176	72	50	8	9	139							26.9167	2.17234	Average Egg Number Per Day (Drive Female)
RG.♀	#1	41	23	39	103	25	36	2	4	67	61	6	36	0.650485			13.25	3.484	Average Egg Number Per Day (Non-drive Male)
	#2	20	26	23	69	18	18	4	3	43	36	7	26	0.623188			18.2	1.5651	Average Egg Number Per Day (Non-drive Female)
	#3	31	28	31	90	21	22	3	3	49	43	6	41	0.544444
	#4	25	19	17	61	14	15	1	10	40	29	11	21	0.655738			Parental genotype	p value	Comparison			Parental genotype	p value	Comparison
	Total				323	78	91	10	20	199							RG.♂ vs G.♂	0.5414n.s.	Egg to Adult Survival			RG.♂ vs G.♂	0.7448n.s.	Egg number per day
G.♂	#1	1	9	1	11	0	0	1	2	3	0	3	8	0.272727			RG.♀ vs G.♀	<0.0001***	Egg to Adult Survival			RG.♀ vs G.♀	0.0026**	Egg number per day
	#2	1	2	13	16	0	0	4	6	10	0	10	6	0.625
	#3	19	22	27	68	0	0	29	22	51	0	51	17	0.75			Compared to reciprocal grandparental cross
	#4	5	22	37	64	0	0	33	25	58	0	58	6	0.90625			Parental genotype	p value	Comparison
	Total				159	0	0	67	55	122							RG.♂	0.1465n.s.	Egg to Adult Survival
G.♀	#1	18	11	15	44	0	0	22	15	37	0	37	7	0.840909			RG.♀	0.0002***	Egg to Adult Survival
	#2	6	13	24	43	0	0	15	17	32	0	32	11	0.744186			G.♂	0.2574n.s.	Egg to Adult Survival
	#3	20	17	20	57	0	0	19	20	39	0	39	18	0.684211			G.♀	0.0017**	Egg to Adult Survival
	#4	16	23	32	71	0	0	21	36	57	0	57	14	0.802817
	#5	22	17	19	58	0	0	19	31	50	0	50	8	0.862069
	Total				273	0	0	96	119	215
Target gene: oct
Parental genotype	Vial #	Day1 egg	Day2 egg	Day3 egg	Total eggs	RG♂	RG♀	G♂	G♀	Total adults	Total R	Total NR	Total unhatched eggs	Hatch rate			Rate	Standard error of the mean
RG.♂	#1	35	26	25	86	34	35	4	11	84	69	15	2	0.976744			0.877	0.0437	Egg to Adult Survival (Drive Male)
	#2	39	34	43	116	42	43	2	5	92	85	7	24	0.793103			0.681	0.0294	Egg to Adult Survival (Drive Female)
	#3	3	2	5	10	3	2	1	1	7	5	2	3	0.7			0.848	0.0449	Egg to Adult Survival (Non-drive Male)
	#4	26	28	27	81	30	35	3	5	73	65	8	8	0.901235			0.863	0.0229	Egg to Adult Survival (Non-drive Female)
	#5	14	10	3	27	11	10	0	1	22	21	1	5	0.814815			21.3333	3.62356	Average Egg Number Per Day (Drive Male)
	Total				320	120	125	10	23	278							16.7333	2.42107	Average Egg Number Per Day (Drive Female)
RG.♀	#1	9	13	22	44	9	19	1	3	32	28	4	12	0.727273			24.3333	3.3104	Average Egg Number Per Day (Non-drive Male)
	#2	10	8	5	23	11	3	0	0	14	14	0	9	0.608696			15.0667	2.06205	Average Egg Number Per Day (Non-drive Female)
	#3	10	11	15	36	13	11	1	0	25	24	1	11	0.694444
	#4	21	19	21	61	23	21	0	0	44	44	0	17	0.721311
	#5	37	15	35	87	21	32	1	2	56	53	3	31	0.643678			Parental genotype	p value	Comparison			Parental genotype	p value	Comparison
	Total				251	77	86	3	5	171							RG.♂ vs G.♂	0.6554n.s.	Egg to Adult Survival			RG.♂ vs G.♂	0.5460n.s.	Egg number per day
G.♂	#1	32	16	24	72	0	0	29	39	68	0	68	4	0.944444			RG.♀ vs G.♀	<0.0001***	Egg to Adult Survival			RG.♀ vs G.♀	0.6044n.s.	Egg number per day
	#2	31	1	54	86	0	0	41	39	80	0	80	6	0.930233
	#3	35	27	24	86	0	0	26	39	65	0	65	21	0.755814			Compared to reciprocal grandparental cross
	#4	21	7	19	47	0	0	15	18	33	0	33	14	0.702128			Parental genotype	p value	Comparison
	#5	30	12	32	74	0	0	36	23	59	0	59	15	0.797297			RG.♂	0.5617n.s.	Egg to Adult Survival
	Total				365	0	0	147	158	305							RG.♀	0.0480*	Egg to Adult Survival
G.♀	#1	23	1	26	50	0	0	27	16	43	0	43	7	0.86			G.♂	0.6755n.s.	Egg to Adult Survival
	#2	14	24	7	45	0	0	16	19	35	0	35	10	0.777778			G.♀	0.7864n.s.	Egg to Adult Survival
	#3	25	12	12	49	0	0	25	18	43	0	43	6	0.877551
	#4	14	22	22	58	0	0	27	26	53	0	53	5	0.913793
	#5	7	8	9	24	0	0	8	13	21	0	21	3	0.875
	Total				226	0	0	103	92	195
Target gene: dec
Parental genotype	Vial #	Day1 egg	Day2 egg	Day3 egg	Eggs	RG♂	RG♀	G♂	G♀	Total adult	Total R	Total NR	Total unhatched eggs	Hatch rate			Rate	Standard error of the mean
RG.♀	#1	3	12	6	21	12	6	1	0	19	18	1	2	0.904762			0.878	0.0176	Egg to Adult Survival (Drive Female)
	#2	0	7	5	12	4	5	0	0	9	9	0	3	0.75			0.915	0.0361	Egg to Adult Survival (Non-drive Male)
	#3	0	9	14	23	11	9	1	2	23	20	3	0	1			11.5	1.25831	Average Egg Number Per Day (Drive Female)
	#4	19	8	23	50	21	16	2	7	46	37	9	4	0.92			17.5333	4.14139	Average Egg Number Per Day (Non-drive Male)
	#5	18	17	12	47	21	13	4	1	39	34	5	8	0.829787
	#6	20	15	14	49	19	17	5	3	44	36	8	5	0.897959
	#7	2	6	16	24	9	7	4	1	21	16	5	3	0.875
	#8	26	17	10	53	20	14	7	5	46	34	12	7	0.867925
	#9	13	15	18	46	17	15	4	2	38	32	6	8	0.826087
	#10	1	7	12	20	8	8	0	2	18	16	2	2	0.9
	Total				345	142	110	28	23	303
G.♂	#1	1	39	23	63	0	0	23	39	62	0	62	1	0.984127			Compared to reciprocal grandparental cross
	#2	40	13	3	56	0	0	30	23	53	0	53	3	0.946429			Parental genotype	p value	Comparison
	#3	0	42	20	62	0	0	28	30	58	0	58	4	0.935484			RG.♀	0.5379n.s.	Egg to Adult Survival
	#4	6	9	14	29	0	0	10	13	23	0	23	6	0.793103			G.♂	0.7036n.s.	Egg to Adult Survival
	#5	7	43	3	53	0	0	19	22	41	0	41	12	0.773585
	Total				263	0	0	110	127	237
Target gene: stl
Parental genotype	Vial #	Eggs	RG♂	RG♀	G♂	G♀	Total adult	Total R	Total NR	Total unhatched eggs		Rate	Standard error of the mean
RG.♂	#1-day1	47	13	10	10	10	43	23	20	4		0.81	0.0235	Egg to Adult Survival (Drive Male)
	#1-day2	31	5	6	8	8	27	11	16	4		0.777	0.0237	Egg to Adult Survival (Drive Female)
	#1-day3	20	3	5	1	3	12	8	4	8		0.91	0.0294	Egg to Adult Survival (Non-drive Male)
	#2-day1	63	18	23	6	1	48	41	7	15		0.881	0.0233	Egg to Adult Survival (Non-drive Female)
	#2-day2	32	9	10	1	3	23	19	4	9		36.8	3.72789	Average Egg Number Per Day (Drive Male)
	#2-day3	29	9	10	0	4	23	19	4	6		39.9333	3.41769	Average Egg Number Per Day (Drive Female)
	#3-day1	47	16	19	2	2	39	35	4	8		28.7333	2.91215	Average Egg Number Per Day (Non-drive Male)
	#3-day2	29	8	10	1	1	20	18	2	9		39.9333	5.28472	Average Egg Number Per Day (Non-drive Female)
	#3-day3	25	10	8	2	5	25	18	7	0
	#4-day1	57	15	29	4	3	51	44	7	6
	#4-day2	30	8	15	0	2	25	23	2	5
	#4-day3	18	11	2	1	0	14	13	1	4
	#5-day1	60	24	16	4	0	44	40	4	16		Parental genotype	p value	Comparison			Parental genotype	p value	Comparison
	#5-day2	36	9	17	1	0	27	26	1	9		RG.♂ vs G.♂	0.0319*	Egg to Adult Survival			RG.♂ vs G.♂	0.0992n.s.	Egg number per day
	#5-day3	28	10	12	1	0	23	22	1	5		RG.♀ vs G.♀	0.0025**	Egg to Adult Survival			RG.♀ vs G.♀	1.0000n.s.	Egg number per day
	Total	552	168	192	42	42	444
RG.♀	#1-day1	47	12	16	5	4	37	28	9	10
	#1-day2	36	9	11	1	4	25	20	5	11
	#1-day3	20	10	4	2	0	16	14	2	4
	#2-day1	66	18	28	4	4	54	46	8	12
	#2-day2	40	12	11	2	2	27	23	4	13
	#2-day3	25	10	11	0	0	21	21	0	4
	#3-day1	57	17	13	3	1	34	30	4	23		Compared to reciprocal grandparental cross
	#3-day2	37	14	9	3	4	30	23	7	7		Parental genotype	p value	Comparison
	#3-day3	33	10	12	1	1	24	22	2	9		RG.♂	0.0534n.s.	Egg to Adult Survival
	#4-day1	49	17	16	3	3	39	33	6	10		RG.♀	0.0062**	Egg to Adult Survival
	#4-day2	35	12	18	0	0	30	30	0	5		G.♂	0.2269n.s.	Egg to Adult Survival
	#4-day3	36	13	14	2	1	30	27	3	6		G.♀	0.2269n.s.	Egg to Adult Survival
	#5-day1	56	16	13	5	4	38	29	9	18
	#5-day2	21	4	8	3	2	17	12	5	4
	#5-day3	41	16	17	3	2	38	33	5	3
	Total	599	190	201	37	32	460
G.♂	#1-day1	41	0	0	18	23	41	0	41	0
	#1-day2	26	0	0	10	13	23	0	23	3
	#1-day3	15	0	0	6	3	9	0	9	6
	#2-day1	23	0	0	15	8	23	0	23	0
	#2-day2	21	0	0	5	13	18	0	18	3
	#2-day3	19	0	0	7	6	13	0	13	6
	#3-day1	45	0	0	18	19	37	0	37	8
	#3-day2	18	0	0	8	7	15	0	15	3
	#3-day3	26	0	0	12	13	25	0	25	1
	#4-day1	48	0	0	17	31	48	0	48	0
	#4-day2	33	0	0	14	13	27	0	27	6
	#4-day3	20	0	0	11	7	18	0	18	2
	#5-day1	47	0	0	20	21	41	0	41	6
	#5-day2	28	0	0	10	13	23	0	23	5
	#5-day3	21	0	0	7	14	21	0	21	0
	Total	431	0	0	178	204	382
G.♀	#1-day1	64	0	0	24	32	56	0	56	8
	#1-day2	32	0	0	13	14	27	0	27	5
	#1-day3	25	0	0	11	11	22	0	22	3
	#2-day1	59	0	0	24	24	48	0	48	11
	#2-day2	52	0	0	26	21	47	0	47	5
	#2-day3	29	0	0	12	17	29	0	29	0
	#3-day1	44	0	0	21	22	43	0	43	1
	#3-day2	21	0	0	9	7	16	0	16	5
	#3-day3	14	0	0	6	7	13	0	13	1
	#4-day1	67	0	0	26	32	58	0	58	9
	#4-day2	38	0	0	11	16	27	0	27	11
	#4-day3	19	0	0	10	9	19	0	19	0
	#5-day1	75	0	0	39	20	59	0	59	16
	#5-day2	49	0	0	20	21	41	0	41	8
	#5-day3	11	0	0	6	5	11	0	11	0
	Total	599	0	0	258	258	516
