# Supplementary material for: Assessing target genes for homing suppression gene drive
Source: EMBO J. 2026 Feb 6;45(6):2074–94. doi: 10.1038/s44318-025-00683-y (PMC12992549; doi:10.1038/s44318-025-00683-y)
Supplement: Supplementary file 10 — Dataset EV5 [file 44318_2025_683_MOESM10_ESM.xlsx]

## Sheet: Data Set S5
Dataset EV5 Fertility test with maternal Cas9
♀ = female		G = EGFP phenotype		* = grandparent drive carriers were females				z-test is used for statistical comparisons: n.s. non-significant, *p<0.05, **p<0.01, ***p<0.001
♂ = male		WT = wild type						SEM = standard error of the mean
D = drive allele		+/+ = wild type		D/+ = drive heterozygote													Drive Inheritance = DsRed offspring / total offspring
																	Drive Conversion Rate = 2 * (Drive Inheritance - 0.5)
Drive males were crossed to Cas9 females(SNc9NG line) to generate flies heterozygous for both drive and Cas9, which were subsequently crossed to w1118 to assess fecundity and fertility
Target gene: oct
Parental genotype	Vial #	Eggs	RG♂	RG♀	R♂	R♀	G♂	G♀	WT♂	WT♀	Total adult	Total R	Total NR	Total unhatched eggs			Rate	Standard error of the mean
RG.♂	#1-day1	27	8	8	1	7	0	0	0	0	24	24	0	3	0.888889		0.961	0.023	Egg to Adult Survival (Drive Male)
	#1-day2	26	5	10	1	5	2	1	1	1	26	21	5	0	1		0.65	0.0354	Egg to Adult Survival (Drive Female)
	#1-day3	22	4	8	2	4	1	1	0	0	20	18	2	2	0.909091		0.922	0.0307	Egg to Adult Survival (Non-drive Male)
	#2-day1	22	3	4	6	4	2	1	0	0	20	17	3	2	0.909091		0.927	0.0288	Egg to Adult Survival (Non-drive Female)
	#2-day2	22	6	4	4	6	0	0	0	0	20	20	0	2	0.909091		19	1.37668	Average Egg Number Per Day (Drive Male)
	#2-day3	12	1	4	5	1	1	0	0	0	12	11	1	0	1		33.1333	4.73374	Average Egg Number Per Day (Drive Female)
	#3-day1	13	1	2	0	0	0	0	0	0	3	3	0	10	0.230769		18.6	1.52065	Average Egg Number Per Day (Non-drive Male)
	#3-day2	23	8	2	4	3	1	0	2	1	21	17	4	2	0.913043		44.2143	6.89017	Average Egg Number Per Day (Non-drive Female)
	#3-day3	17	3	1	4	3	1	1	4	0	17	11	6	0	1
	#4-day1	21	5	4	5	5	1	0	1	0	21	19	2	0	1		Parental genotype	p value	Comparison			Parental genotype	p value	Comparison
	#4-day2	23	3	6	7	3	2	1	0	0	22	19	3	1	0.956522		RG.♂ vs G.♂	0.4807n.s.	Egg to Adult Survival			RG.♂ vs G.♂	0.8468n.s.	Egg number per day
	#4-day3	15	3	4	3	2	0	0	2	1	15	12	3	0	1		RG.♀ vs G.♀	<.0001***	Egg to Adult Survival			RG.♀ vs G.♀	0.1957n.s.	Egg number per day
	#5-day1	19	4	6	4	2	0	0	1	0	17	16	1	2	0.894737
	#5-day2	10	5	0	4	0	0	1	0	0	10	9	1	0	1		Compared to reciprocal grandparental cross
	#5-day3	13	3	2	6	2	0	0	0	0	13	13	0	0	1		Parental genotype	p value	Comparison
	Total	285	62	65	56	47	11	6	11	3	261				0.915789		RG.♂	0.2978n.s.	Egg to Adult Survival
RG.♀	#1-day1	42	5	4	4	3	0	0	0	0	16	16	0	26	0.380952		RG.♀	0.0003***	Egg to Adult Survival
	#1-day2	15	1	3	1	2	0	0	0	0	7	7	0	8	0.466667		G.♂	0.3077n.s.	Egg to Adult Survival
	#1-day3	12	2	1	0	2	0	0	0	0	5	5	0	7	0.416667		G.♀	0.134n.s.	Egg to Adult Survival
	#2-day1	42	5	4	10	4	1	0	0	0	24	23	1	18	0.571429
	#2-day2	27	4	8	5	4	0	0	0	0	21	21	0	6	0.777778
	#2-day3	12	4	2	1	1	0	0	0	0	8	8	0	4	0.666667
	#3-day1	54	4	6	9	7	0	1	0	0	27	26	1	27	0.5
	#3-day2	14	3	5	0	2	0	0	0	0	10	10	0	4	0.714286
	#3-day3	10	2	1	0	4	0	0	0	0	7	7	0	3	0.7
	#4-day1	68	16	8	14	10	0	1	1	3	53	48	5	15	0.779412
	#4-day2	40	7	5	7	7	0	1	2	0	29	26	3	11	0.725
	#4-day3	34	10	4	4	5	0	0	1	0	24	23	1	10	0.705882
	#5-day1	59	9	8	11	10	0	0	2	0	40	38	2	19	0.677966
	#5-day2	31	6	8	5	4	0	0	0	0	23	23	0	8	0.741935
	#5-day3	37	7	7	8	5	1	0	0	0	28	27	1	9	0.756757
	Total	497	85	74	79	70	2	3	6	3	322				0.647887
G.♂	#1-day1		not available
	#1-day2		not available
	#1-day3		not available
	#2-day1	22	0	0	0	0	7	4	4	7	22	0	22	0	1
	#2-day2	26	0	0	0	0	3	8	7	7	25	0	25	1	0.961538
	#2-day3	7	0	0	0	0	3	3	1	0	7	0	7	0	1
	#3-day1	29	0	0	0	0	8	5	2	5	20	0	20	9	0.689655
	#3-day2	19	0	0	0	0	0	3	4	5	12	0	12	7	0.631579
	#3-day3	20	0	0	0	0	3	5	3	7	18	0	18	2	0.9
	#4-day1	23	0	0	0	0	4	4	7	6	21	0	21	2	0.913043
	#4-day2	25	0	0	0	0	8	6	3	5	22	0	22	3	0.88
	#4-day3	16	0	0	0	0	2	5	5	4	16	0	16	0	1
	#5-day1	16	0	0	0	0	5	2	6	2	15	0	15	1	0.9375
	#5-day2	17	0	0	0	0	1	7	3	4	15	0	15	2	0.882353
	#5-day3	10	0	0	0	0	4	2	3	1	10	0	10	0	1
	#6-day1	18	0	0	0	0	1	2	6	2	11	0	11	7	0.611111
	#6-day2	17	0	0	0	0	3	3	4	7	17	0	17	0	1
	#6-day3	14	0	0	0	0	3	1	8	1	13	0	13	1	0.928571
	Total	279	0	0	0	0	55	60	66	63	244				0.874552
G.♀	#1-day1	71	0	0	0	0	14	12	22	7	55	0	55	16	0.774648
	#1-day2	31	0	0	0	0	5	6	5	7	23	0	23	8	0.741935
	#1-day3		not available
	#2-day1	97	0	0	0	0	28	20	22	18	88	0	88	9	0.907216
	#2-day2	26	0	0	0	0	3	6	5	7	21	0	21	5	0.807692
	#2-day3	23	0	0	0	0	5	2	12	3	22	0	22	1	0.956522
	#3-day1	83	0	0	0	0	22	24	17	18	81	0	81	2	0.975904
	#3-day2	23	0	0	0	0	6	6	5	6	23	0	23	0	1
	#3-day3	26	0	0	0	0	8	3	8	4	23	0	23	3	0.884615
	#4-day1	73	0	0	0	0	20	19	20	14	73	0	73	0	1
	#4-day2	30	0	0	0	0	9	4	4	8	25	0	25	5	0.833333
	#4-day3	31	0	0	0	0	7	9	8	6	30	0	30	1	0.967742
	#5-day1	32	0	0	0	0	9	4	6	9	28	0	28	4	0.875
	#5-day2	51	0	0	0	0	11	11	15	14	51	0	51	0	1
	#5-day3	22	0	0	0	0	0	4	3	5	12	0	12	10	0.545455
	Total	619	0	0	0	0	147	130	152	126	555				0.896607
Target gene: nox
Parental genotype	Vial #	Eggs	RG♂	RG♀	R♂	R♀	G♂	G♀	WT♂	WT♀	Total adult	Total R	Total NR	Total unhatched eggs	#VALUE!		Rate	Standard error of the mean
RG.♂	#1-day1	42	6	7	10	10	1	3	0	0	37	33	4	5	0.880952		0.908	0.0149	Egg to Adult Survival (Drive Male)
	#1-day2	27	2	4	9	9	2	1	0	0	27	24	3	0	1		0.78	0.0367	Egg to Adult Survival (Drive Female)
	#1-day3	18	5	5	2	2	2	1	0	0	17	14	3	1	0.944444		0.916	0.0156	Egg to Adult Survival (Non-drive Male)
	#2-day1		not available														0.957	0.0182	Egg to Adult Survival (Non-drive Female)
	#2-day2		not available														31.5833	3.9244	Average Egg Number Per Day (Drive Male)
	#2-day3		not available														25.8667	2.68482	Average Egg Number Per Day (Drive Female)
	#3-day1	56	7	8	14	16	5	3	0	0	53	45	8	3	0.946429		29.6667	3.71272	Average Egg Number Per Day (Non-drive Male)
	#3-day2	26	4	3	7	5	3	3	0	0	25	19	6	1	0.961538		27.0833	2.0614	Average Egg Number Per Day (Non-drive Female)
	#3-day3	17	4	2	2	4	3	0	0	0	15	12	3	2	0.882353
	#4-day1		not available
	#4-day2		not available														Parental genotype	p value	Comparison			Parental genotype	p value	Comparison
	#4-day3		not available														RG.♂ vs G.♂	0.8221n.s.	Egg to Adult Survival			RG.♂ vs G.♂	0.7333n.s.	Egg number per day
	#5-day1	50	6	8	15	10	3	2	0	0	44	39	5	6	0.88		RG.♀ vs G.♀	<.0001***	Egg to Adult Survival			RG.♀ vs G.♀	0.7331n.s.	Egg number per day
	#5-day2	34	7	6	9	4	2	2	0	0	30	26	4	4	0.882353
	#5-day3	14	1	3	2	5	0	1	0	0	12	11	1	2	0.857143		Compared to reciprocal grandparental cross
	#6-day1	30	3	3	6	6	1	6	0	0	25	18	7	5	0.833333		Parental genotype	p value	Comparison
	#6-day2	43	4	4	11	14	4	2	0	0	39	33	6	4	0.906977		RG.♂	0.4028n.s.	Egg to Adult Survival
	#6-day3	22	2	1	4	5	3	5	0	0	20	12	8	2	0.909091		RG.♀	0.3417n.s.	Egg to Adult Survival
	Total	379	51	54	91	90	29	29	0	0	344				0.907652		G.♂	0.3652n.s.	Egg to Adult Survival
RG.♀	#1-day1	39	4	9	6	7	2	0	0	0	28	26	2	11	0.717949		G.♀	0.0005***	Egg to Adult Survival
	#1-day2	23	4	7	6	3	1	0	0	0	21	20	1	2	0.913043
	#1-day3	21	2	4	7	2	1	2	0	0	18	15	3	3	0.857143
	#2-day1	38	8	5	9	4	0	2	0	0	28	26	2	10	0.736842
	#2-day2	25	7	4	1	4	1	1	1	0	19	16	3	6	0.76
	#2-day3	7	4	0	2	1	0	0	0	0	7	7	0	0	1
	#3-day1	37	7	5	10	8	0	0	0	0	30	30	0	7	0.810811
	#3-day2	20	3	3	2	4	0	1	1	0	14	12	2	6	0.7
	#3-day3	23	3	5	2	7	1	1	0	0	19	17	2	4	0.826087
	#4-day1		not available
	#4-day2		not available
	#4-day3		not available
	#5-day1		not available
	#5-day2		not available
	#5-day3		not available
	#6-day1	41	4	6	6	6	0	1	0	0	23	22	1	18	0.560976
	#6-day2	23	4	1	1	7	0	0	0	0	13	13	0	10	0.565217
	#6-day3	18	4	2	0	4	0	0	0	0	10	10	0	8	0.555556
	#7-day1	35	3	8	6	13	1	1	0	1	33	30	3	2	0.942857
	#7-day2	28	3	7	3	5	2	0	0	0	20	18	2	8	0.714286
	#7-day3	10	1	1	4	3	1	0	0	0	10	9	1	0	1
	Total	388	61	67	65	78					293				0.755155
G.♂	#1-day1	44	0	0	0	0	8	12	8	10	38	0	38	6	0.863636
	#1-day2	23	0	0	0	0	5	5	7	6	23	0	23	0	1
	#1-day3	11	0	0	0	0	1	2	6	1	10	0	10	1	0.909091
	#2-day1	49	0	0	0	0	12	11	10	9	42	0	42	7	0.857143
	#2-day2	26	0	0	0	0	5	6	6	6	23	0	23	3	0.884615
	#2-day3	17	0	0	0	0	3	3	7	3	16	0	16	1	0.941176
	#3-day1	36	0	0	0	0	11	4	8	11	34	0	34	2	0.944444
	#3-day2	26	0	0	0	0	7	6	6	6	25	0	25	1	0.961538
	#3-day3	16	0	0	0	0	3	3	5	5	16	0	16	0	1
	#4-day1	30	0	0	0	0	5	10	7	6	28	0	28	2	0.933333
	#4-day2	25	0	0	0	0	3	7	5	8	23	0	23	2	0.92
	#4-day3	17	0	0	0	0	5	3	3	4	15	0	15	2	0.882353
	#5-day1	40	0	0	0	0	8	7	11	7	33	0	33	7	0.825
	#5-day2	20	0	0	0	0	4	3	5	7	19	0	19	1	0.95
	#5-day3	21	0	0	0	0	4	3	7	7	21	0	21	0	1
	#6-day1	77	0	0	0	0	23	13	19	16	71	0	71	6	0.922078
	#6-day2	36	0	0	0	0	11	4	5	10	30	0	30	6	0.833333
	#6-day3	20	0	0	0	0	6	3	3	8	20	0	20	0	1
	Total	534	0	0	0	0	124	105	128	130	487				0.911985
G.♀	#1-day1		not available
	#1-day2		not available
	#1-day3		not available
	#2-day1	31	0	0	0	0	6	6	7	7	26	0	26	5	0.83871
	#2-day2	23	0	0	0	0	2	8	8	5	23	0	23	0	1
	#2-day3	18	0	0	0	0	3	3	2	6	14	0	14	4	0.777778
	#3-day1	33	0	0	0	0	6	8	12	5	31	0	31	2	0.939394
	#3-day2	25	0	0	0	0	6	6	7	6	25	0	25	0	1
	#3-day3	26	0	0	0	0	4	10	7	4	25	0	25	1	0.961538
	#4-day1	43	0	0	0	0	12	10	10	11	43	0	43	0	1
	#4-day2	30	0	0	0	0	7	12	1	9	29	0	29	1	0.966667
	#4-day3	16	0	0	0	0	1	6	4	5	16	0	16	0	1
	#5-day1	29	0	0	0	0	6	7	4	8	25	0	25	4	0.862069
	#5-day2	23	0	0	0	0	4	7	4	7	22	0	22	1	0.956522
	#5-day3	28	0	0	0	0	10	6	6	5	27	0	27	1	0.964286
	Total	325	0	0	0	0	67	89	72	78	306				0.941538
Target gene: dec
Parental genotype	Vial #	Eggs	RG♂	RG♀	R♂	R♀	G♂	G♀	WT♂	WT♀	Total adult	Total R	Total NR	Total unhatched eggs			Rate	Standard error of the mean
RG.♀	#1-day1	33	3	6	3	2	0	6	6	2	28	14	14	5	0.848485
	#1-day2	37	2	7	6	4	2	6	2	2	31	19	12	6	0.837838		0.864	0.0288	Egg to Adult Survival (Drive Female)
	#1-day3	21	4	6	4	5	0	0	0	0	19	19	0	2	0.904762		0.953	0.0174	Egg to Adult Survival (Non-drive Male)
	#2-day1		not available
	#2-day2		not available														32.8667	3.55617	Average Egg Number Per Day (Drive Female)
	#2-day3		not available														24.5333	4.19168	Average Egg Number Per Day (Non-drive Male)
	#3-day1	49	13	9	6	4	3	2	3	1	41	32	9	8	0.836735
	#3-day2	36	7	5	6	5	3	1	3	2	32	23	9	4	0.888889
	#3-day3	16	3	2	2	4	0	0	1	4	16	11	5	0	1									Comparison
	#4-day1	50	7	6	12	7	1	5	3	3	44	32	12	6	0.88									Egg number per day
	#4-day2	49	8	11	4	8	0	2	5	3	41	31	10	8	0.836735
	#4-day3	20	6	3	1	3	2	1	0	1	17	13	4	3	0.85
	#5-day1	42	6	7	7	4	1	5	1	0	31	24	7	11	0.738095
	#5-day2	42	9	12	2	6	0	2	4	6	41	29	12	1	0.97619
	#5-day3	21	2	3	7	2	0	0	2	1	17	14	3	4	0.809524		Compared to reciprocal grandparental cross
	#6-day1	48	6	5	4	5	2	1	0	1	24	20	4	24	0.5		Parental genotype	p value	Comparison
	#6-day2	17	2	4	6	2	0	1	0	0	15	14	1	2	0.882353		RG.♀	0.7266n.s.	Egg to Adult Survival
	#6-day3	12	2	1	5	1	1	1	0	1	12	9	3	0	1		G.♂	0.3938n.s.	Egg to Adult Survival
	Total	493	80	87	75	62	15	33	30	27	409				0.829615
G.♂	#1-day1	80	0	0	0	0	19	29	16	16	80	0	80	0	1
	#1-day2	30	0	0	0	0	7	9	3	9	28	0	28	2	0.933333
	#1-day3	14	0	0	0	0	5	4	1	4	14	0	14	0	1
	#2-day1	25	0	0	0	0	5	9	4	3	21	0	21	4	0.84
	#2-day2	26	0	0	0	0	8	4	7	7	26	0	26	0	1
	#2-day3	18	0	0	0	0	5	5	5	3	18	0	18	0	1
	#3-day1	25	0	0	0	0	3	6	9	5	23	0	23	2	0.92
	#3-day2	14	0	0	0	0	3	3	2	3	11	0	11	3	0.785714
	#3-day3	19	0	0	0	0	3	5	4	7	19	0	19	0	1
	#4-day1	20	0	0	0	0	5	5	1	7	18	0	18	2	0.9
	#4-day2	18	0	0	0	0	2	4	7	4	17	0	17	1	0.944444
	#4-day3	12	0	0	0	0	6	2	0	3	11	0	11	1	0.916667
	#5-day1	23	0	0	0	0	4	5	6	6	21	0	21	2	0.913043
	#5-day2	27	0	0	0	0	4	8	4	7	23	0	23	4	0.851852
	#5-day3	17	0	0	0	0	7	4	3	3	17	0	17	0	1
	Total	368	0	0	0	0	86	102	72	87	347				0.942935
Target gene: stl
Parental genotype	Vial #	Eggs	RG♂	RG♀	R♂	R♀	G♂	G♀	WT♂	WT♀	Total adult	Total R	Total NR	Total unhatched eggs			Rate	Standard error of the mean
RG.♂	#1-day1	4	0	1	0	1	0	0	0	0	2	2	0	2	0.5		0.867	0.0322	Egg to Adult Survival (Drive Male)
	#1-day2	16	3	2	3	1	3	3	0	0	15	9	6	1	0.9375		0.811	0.0221	Egg to Adult Survival (Drive Female)
	#1-day3	12	2	0	2	4	1	0	0	0	9	8	1	3	0.75		0.933	0.0327	Egg to Adult Survival (Non-drive Male)
	#2-day1	44	7	10	8	13	2	2	0	0	42	38	4	2	0.954545		0.936	0.013	Egg to Adult Survival (Non-drive Female)
	#2-day2	18	6	3	2	3	0	2	0	0	16	14	2	2	0.888889		26.3333	3.9541	Average Egg Number Per Day (Drive Male)
	#2-day3	24	3	4	2	7	4	1	0	0	21	16	5	3	0.875		27.2667	2.63035	Average Egg Number Per Day (Drive Female)
	#3-day1	45	6	14	6	12	0	1	0	0	39	38	1	6	0.866667		25.1667	4.65773	Average Egg Number Per Day (Non-drive Male)
	#3-day2	22	4	5	6	3	1	0	0	0	19	18	1	3	0.863636		25.5	3.56841	Average Egg Number Per Day (Non-drive Female)
	#3-day3	19	2	6	3	6	0	0	0	0	17	17	0	2	0.894737
	#4-day1	60	13	11	15	13	3	5	0	0	60	52	8	0	1
	#4-day2	26	5	7	5	4	0	1	0	0	22	21	1	4	0.846154
	#4-day3	15	3	3	6	1	1	0	0	0	14	13	1	1	0.933333
	#5-day1	45	5	8	1	10	1	3	0	0	28	24	4	17	0.622222		Parental genotype	p value	Comparison			Parental genotype	p value	Comparison
	#5-day2	26	3	6	2	6	0	2	0	0	19	17	2	7	0.730769		RG.♂ vs G.♂	0.2487n.s.	Egg to Adult Survival			RG.♂ vs G.♂	0.8492n.s.	Egg number per day
	#5-day3	19	2	3	2	5	1	0	0	0	13	12	1	6	0.684211		RG.♀ vs G.♀	<.0001***	Egg to Adult Survival			RG.♀ vs G.♀	0.6906n.s.	Egg number per day
	Total	395	64	83	63	89	17	20	0	0	336				0.850633
RG.♀	#1-day1	41	4	8	7	10	0	0	0	1	30	29	1	11	0.731707		Compared to reciprocal grandparental cross
	#1-day2	24	4	7	4	6	0	0	0	1	22	21	1	2	0.916667		Parental genotype	p value	Comparison
	#1-day3	23	5	4	1	3	0	0	0	0	13	13	0	10	0.565217		RG.♂	1.0000n.s.	Egg to Adult Survival
	#2-day1	37	10	10	4	5	0	1	1	0	31	29	2	6	0.837838		RG.♀	1.0000n.s.	Egg to Adult Survival
	#2-day2	14	1	2	1	4	0	0	0	1	9	8	1	5	0.642857		G.♂	0.1701n.s.	Egg to Adult Survival
	#2-day3	19	6	2	6	1	0	0	1	0	16	15	1	3	0.842105		G.♀	0.8957n.s.	Egg to Adult Survival
	#3-day1	40	11	6	7	8	1	1	0	0	34	32	2	6	0.85
	#3-day2	22	2	1	10	2	1	1	0	0	17	15	2	5	0.772727
	#3-day3	19	3	1	4	6	0	1	1	0	16	14	2	3	0.842105
	#4-day1	45	7	14	7	9	1	0	1	0	39	37	2	6	0.866667
	#4-day2	27	3	10	3	6	0	0	0	0	22	22	0	5	0.814815
	#4-day3	22	6	2	5	5	0	0	0	0	18	18	0	4	0.818182
	#5-day1	35	4	8	8	9	0	0	1	0	30	29	1	5	0.857143
	#5-day2	29	4	5	7	6	0	0	0	0	22	22	0	7	0.758621
	#5-day3	12	2	4	3	3	0	0	0	0	12	12	0	0	1
	Total	409	72	84	77	83	3	4	5	3	331				0.809291
G.♂	#1-day1	50	0	0	0	0	11	12	5	16	44	0	44	6	0.88
	#1-day2	19	0	0	0	0	6	2	3	3	14	0	14	5	0.736842
	#1-day3	12	0	0	0	0	3	4	1	3	11	0	11	1	0.916667
	#2-day1	47	0	0	0	0	9	4	6	1	20	0	20	27	0.425532
	#2-day2	14	0	0	0	0	2	6	3	2	13	0	13	1	0.928571
	#2-day3	4	0	0	0	0	0	1	2	1	4	0	4	0	1
	#3-day1	52	0	0	0	0	13	10	12	14	49	0	49	3	0.942308
	#3-day2	14	0	0	0	0	3	4	4	3	14	0	14	0	1
	#3-day3	18	0	0	0	0	6	1	6	5	18	0	18	0	1
	#4-day1	30	0	0	0	0	5	10	9	5	29	0	29	1	0.966667
	#4-day2	25	0	0	0	0	7	7	4	5	23	0	23	2	0.92
	#4-day3	17	0	0	0	0	3	2	5	7	17	0	17	0	1
	#5-day1		not available
	#5-day2		not available
	#5-day3		not available
	Total	302	0	0	0	0	68	63	60	65	256				0.847682
G.♀	#1-day1	38					9	8	8	11	36	0	36	2	0.947368
	#1-day2		not available
	#1-day3		not available
	#2-day1	27					9	1	12	4	26	0	26	1	0.962963
	#2-day2	11					2	2	2	5	11	0	11	0	1
	#2-day3	16					2	3	8	2	15	0	15	1	0.9375
	#3-day1	32					6	8	6	10	30	0	30	2	0.9375
	#3-day2	11					2	3	2	3	10	0	10	1	0.909091
	#3-day3	16					4	2	5	2	13	0	13	3	0.8125
	#4-day1	57					13	14	9	17	53	0	53	4	0.929825
	#4-day2	16					4	6	2	3	15	0	15	1	0.9375
	#4-day3	18					6	3	4	5	18	0	18	0	1
	#5-day1	36					6	6	13	7	32	0	32	4	0.888889
	#5-day2	15					2	4	5	2	13	0	13	2	0.866667
	#5-day3	26					6	10	7	3	26	0	26	0	1
	#6-day1	38					9	8	8	11	36	0	36	2	0.947368
	#6-day2		not available
	#6-day3		not available
	Total	357	0	0	0	0	80	78	91	85	334				0.935574
Target gene: tra-v2
Parental genotype	Vial #	Eggs	RG♂	RG♀	R♂	R♀	G♂	G♀	WT♂	WT♀	Total adult	Total R	Total NR	Total unhatched eggs			Rate	Standard error of the mean
RG.♂	#1-day1	65	9	15	7	6	5	8	6	7	63	37	26	2	0.969231		0.928	0.0142	Egg to Adult Survival (Drive Male)
	#1-day2	30	3	3	7	5	0	4	3	3	28	18	10	2	0.933333		0.808	0.0258	Egg to Adult Survival (Drive Female)
	#1-day3	23	2	5	4	6	4	1	1	0	23	17	6	0	1		0.94	0.0135	Egg to Adult Survival (Non-drive Male)
	#2-day1	56	9	11	11	10	1	3	4	4	53	41	12	3	0.946429		0.933	0.0189	Egg to Adult Survival (Non-drive Female)
	#2-day2	35	10	6	9	3	1	4	1	0	34	28	6	1	0.971429		39.2	4.9485	Average Egg Number Per Day (Drive Male)
	#2-day3	25	1	5	2	8	4	1	1	0	22	16	6	3	0.88		40	5.79838	Average Egg Number Per Day (Drive Female)
	#3-day1	75	11	10	18	14	3	5	1	4	66	53	13	9	0.88		29.8	4.92051	Average Egg Number Per Day (Non-drive Male)
	#3-day2	40	4	12	8	4	1	2	2	2	35	28	7	5	0.875		42.75	5.68241	Average Egg Number Per Day (Non-drive Female)
	#3-day3	21	3	5	5	3	0	2	0	1	19	16	3	2	0.904762
	#4-day1	57	9	10	11	9	6	5	0	1	51	39	12	6	0.894737
	#4-day2	26	5	6	4	5	1	3	1	1	26	20	6	0	1
	#4-day3	15	2	4	1	1	1	2	2	2	15	8	7	0	1
	#5-day1	64	13	13	10	8	2	2	4	5	57	44	13	7	0.890625		Parental genotype	p value	Comparison			Parental genotype	p value	Comparison
	#5-day2	34	3	6	6	9	2	1	2	0	29	24	5	5	0.852941		RG.♂ vs G.♂	0.5782n.s.	Egg to Adult Survival			RG.♂ vs G.♂	0.1888n.s.	Egg number per day
	#5-day3	22	2	7	2	2	3	4	0	2	22	13	9	0	1		RG.♀ vs G.♀	0.0002***	Egg to Adult Survival			RG.♀ vs G.♀	0.7380n.s.	Egg number per day
	Total	588	86	118	105	93	34	47	28	32	543				0.923469
RG.♀	#1-day1	54	16	0	12	0	3	0	6	1	38	28	10	16	0.703704
	#1-day2	27	11	0	8	0	1	0	1	0	21	19	2	6	0.777778		Compared to reciprocal grandparental cross
	#1-day3	26	13	0	6	0	3	0	1	0	23	19	4	3	0.884615		Parental genotype	p value	Comparison
	#2-day1	59	8	3	14	0	5	0	9	0	39	25	14	20	0.661017		RG.♂	0.4222n.s.	Egg to Adult Survival
	#2-day2	36	8	0	10	0	3	1	10	0	32	18	14	4	0.888889		RG.♀	0.0579n.s.	Egg to Adult Survival
	#2-day3	18	8	0	5	0	2	0	2	0	17	13	4	1	0.944444		G.♂	0.6132n.s.	Egg to Adult Survival
	#3-day1		not available														G.♀	0.0348*	Egg to Adult Survival
	#3-day2		not available
	#3-day3		not available
	#4-day1	79	30	0	25	0	7	0	6	0	68	55	13	11	0.860759
	#4-day2	35	9	0	10	0	2	0	5	0	26	19	7	9	0.742857
	#4-day3	19	9	0	2	0	2	0	1	0	14	11	3	5	0.736842
	#5-day1	65	23	0	20	0	10	0	4	0	57	43	14	8	0.876923
	#5-day2	42	15	0	11	0	2	0	4	0	32	26	6	10	0.761905
	#5-day3	20	7	0	7	0	1	0	2	0	17	14	3	3	0.85
	Total	480	157	3	130	0	41	1	51	1	384				0.8
G.♂	#1-day1	6	0	0	0	0	1	1	2	1	5	0	5	1	0.833333
	#1-day2	26	0	0	0	0	9	7	4	4	24	0	24	2	0.923077
	#1-day3	8	0	0	0	0	3	0	1	3	7	0	7	1	0.875
	#2-day1	64	0	0	0	0	21	16	10	17	64	0	64	0	1
	#2-day2	29	0	0	0	0	8	6	10	5	29	0	29	0	1
	#2-day3	15	0	0	0	0	3	7	2	2	14	0	14	1	0.933333
	#3-day1	50	0	0	0	0	11	15	9	11	46	0	46	4	0.92
	#3-day2	26	0	0	0	0	7	4	5	7	23	0	23	3	0.884615
	#3-day3	9	0	0	0	0	4	0	3	2	9	0	9	0	1
	#4-day1	56	0	0	0	0	12	12	16	10	50	0	50	6	0.892857
	#4-day2	44	0	0	0	0	9	12	10	11	42	0	42	2	0.954545
	#4-day3	22	0	0	0	0	4	7	5	5	21	0	21	1	0.954545
	#5-day1	53	0	0	0	0	18	8	9	16	51	0	51	2	0.962264
	#5-day2	26	0	0	0	0	5	4	9	4	22	0	22	4	0.846154
	#5-day3	13	0	0	0	0	4	2	3	3	12	0	12	1	0.923077
	Total	447	0	0	0	0	119	101	98	101	419				0.93736
G.♀	#1-day1	65	0	0	0	0	16	12	15	16	59	0	59	6	0.907692
	#1-day2	38	0	0	0	0	7	9	3	13	32	0	32	6	0.842105
	#1-day3	29	0	0	0	0	7	6	10	5	28	0	28	1	0.965517
	#2-day1	36	0	0	0	0	7	6	7	10	30	0	30	6	0.833333
	#2-day2	52	0	0	0	0	10	11	13	13	47	0	47	5	0.903846
	#2-day3	34	0	0	0	0	8	10	8	8	34	0	34	0	1
	#3-day1		not available
	#3-day2		not available
	#3-day3		not available
	#4-day1	75	0	0	0	0	15	17	18	23	73	0	73	2	0.973333
	#4-day2	32	0	0	0	0	3	11	7	7	28	0	28	4	0.875
	#4-day3	21	0	0	0	0	4	3	7	7	21	0	21	0	1
	#5-day1	77	0	0	0	0	13	20	13	20	66	0	66	11	0.857143
	#5-day2	32	0	0	0	0	9	9	5	8	31	0	31	1	0.96875
	#5-day3	22	0	0	0	0	7	5	4	6	22	0	22	0	1
	Total	513	0	0	0	0	106	119	110	136	471				0.918129
Target gene: ndl
Parental genotype	Vial #	Eggs	RG♂	RG♀	R♂	R♀	G♂	G♀	WT♂	WT♀	Total adult	Total R	Total NR	Total unhatched eggs			Rate	Standard error of the mean
RG.♂	#1-day1	15	2	2	0	0	0	1	0	0	5	4	1	10	0.333333		0.907	0.0445	Egg to Adult Survival (Drive Male)
	#1-day2	26	6	3	5	7	1	0	0	2	24	21	3	2	0.923077		0.786	0.0367	Egg to Adult Survival (Drive Female)
	#1-day3	18	2	4	4	7	0	1	0	0	18	17	1	0	1		0.865	0.056	Egg to Adult Survival (Non-drive Male)
	#2-day1	23	5	4	1	6	2	2	0	1	21	16	5	2	0.913043		0.915	0.0188	Egg to Adult Survival (Non-drive Female)
	#2-day2	20	4	4	5	3	0	1	2	0	19	16	3	1	0.95		18.6667	1.47573	Average Egg Number Per Day (Drive Male)
	#2-day3	19	1	1	3	6	1	2	2	1	17	11	6	2	0.894737		25.2	1.26566	Average Egg Number Per Day (Drive Female)
	#3-day1	9	0	3	2	2	0	0	0	1	8	7	1	1	0.888889		18.0714	1.41213	Average Egg Number Per Day (Non-drive Male)
	#3-day2	15	1	4	1	3	1	2	1	0	13	9	4	2	0.866667		29.3846	3.25722	Average Egg Number Per Day (Non-drive Female)
	#3-day3	15	0	2	3	5	1	1	1	2	15	10	5	0	1
	#4-day1	16	2	1	0	0	0	1	0	0	4	3	1	12	0.25
	#4-day2	31	6	4	6	8	2	2	2	1	31	24	7	0	1
	#4-day3	18	3	3	2	3	2	0	1	2	16	11	5	2	0.888889
	#5-day1	15	1	2	2	2	0	0	0	1	8	7	1	7	0.533333		Parental genotype	p value	Comparison			Parental genotype	p value	Comparison
	#5-day2	26	3	5	6	5	0	1	2	1	23	19	4	3	0.884615		RG.♂ vs G.♂	0.6008n.s.	Egg to Adult Survival			RG.♂ vs G.♂	0.7735n.s.	Egg number per day
	#5-day3	14	3	5	2	4	0	0	0	0	14	14	0	0	1		RG.♀ vs G.♀	0.0009***	Egg to Adult Survival			RG.♀ vs G.♀	0.2182n.s.	Egg number per day
	Total	280	39	47	42	61	10	14	11	12	236				0.842857
RG.♀	#1-day1	26	4	6	4	3	2	0	0	0	19	17	2	7	0.730769
	#1-day2	21	0	6	5	6	0	0	1	1	19	17	2	2	0.904762		Compared to reciprocal grandparental cross
	#1-day3	22	7	4	3	2	0	0	2	0	18	16	2	4	0.818182		Parental genotype	p value	Comparison
	#2-day1	32	8	5	5	3	0	2	0	4	27	21	6	5	0.84375		RG.♂	0.1918n.s.	Egg to Adult Survival
	#2-day2	25	5	3	1	4	2	0	2	0	17	13	4	8	0.68		RG.♀	0.6514n.s	Egg to Adult Survival
	#2-day3	17	1	2	1	4	1	0	2	2	13	8	5	4	0.764706		G.♂	0.9279n.s.	Egg to Adult Survival
	#3-day1	26	0	0	2	2	3	0	2	0	9	4	5	17	0.346154		G.♀	0.1273n.s.	Egg to Adult Survival
	#3-day2	27	5	1	5	1	2	1	4	3	22	12	10	5	0.814815
	#3-day3	26	4	4	2	1	0	5	0	0	16	11	5	10	0.615385
	#4-day1	36	1	5	9	7	2	3	1	2	30	22	8	6	0.833333
	#4-day2	23	1	4	5	6	1	1	2	0	20	16	4	3	0.869565
	#4-day3	26	6	5	5	3	0	2	3	1	25	19	6	1	0.961538
	#5-day1	20	3	4	2	6	1	0	2	0	18	15	3	2	0.9
	#5-day2	30	2	2	5	4	4	2	0	3	22	13	9	8	0.733333
	#5-day3	21	1	3	5	0	2	1	2	1	15	9	6	6	0.714286
	Total	378	48	54	59	52	20	17	23	17	290				0.767196
G.♂	#1-day1	6	0	0	0	0	0	1	1	2	4	0	4	2	0.666667
	#1-day2	25	0	0	0	0	2	9	6	5	22	0	22	3	0.88
	#1-day3	15	0	0	0	0	5	3	3	3	14	0	14	1	0.933333
	#2-day1	21	0	0	0	0	4	7	1	2	14	0	14	7	0.666667
	#2-day2	22	0	0	0	0	4	8	5	5	22	0	22	0	1
	#2-day3	16	0	0	0	0	7	4	3	1	15	0	15	1	0.9375
	#3-day1	19	0	0	0	0	4	3	4	3	14	0	14	5	0.736842
	#3-day2	23	0	0	0	0	3	5	4	11	23	0	23	0	1
	#3-day3	17	0	0	0	0	7	3	0	5	15	0	15	2	0.882353
	#4-day1	17	0	0	0	0	1	1	1	1	4	0	4	13	0.235294
	#4-day2	14	0	0	0	0	1	1	2	2	6	0	6	8	0.428571
	#4-day3		not available
	#5-day1	12	0	0	0	0	0	6	3	0	9	0	9	3	0.75
	#5-day2	24	0	0	0	0	3	9	4	5	21	0	21	3	0.875
	#5-day3	22	0	0	0	0	9	2	5	6	22	0	22	0	1
	Total	253	0	0	0	0	50	62	42	51	205				0.810277
G.♀	#1-day1	49					13	7	17	11	48	0	48	1	0.979592
	#1-day2	34					7	6	16	2	31	0	31	3	0.911765
	#1-day3	26					8	6	4	8	26	0	26	0	1
	#2-day1	45					8	16	7	11	42	0	42	3	0.933333
	#2-day2	41					9	9	12	8	38	0	38	3	0.926829
	#2-day3	25					5	9	5	6	25	0	25	0	1
	#3-day1	29					9	5	4	7	25	0	25	4	0.862069
	#3-day2	23					3	7	8	4	22	0	22	1	0.956522
	#3-day3	23					4	9	4	2	19	0	19	4	0.826087
	#4-day1	36					5	10	6	10	31	0	31	5	0.861111
	#4-day2	23					4	5	5	5	19	0	19	4	0.826087
	#4-day3	24					7	5	3	4	19	0	19	5	0.791667
	#5-day1	4					1	1	0	1	3	0	3	1	0.75
	#5-day2		not available
	#5-day3		not available
	Total	382	0	0	0	0	83	95	91	79	348				0.910995
