# Supplementary material for: Assessing target genes for homing suppression gene drive
Source: EMBO J. 2026 Feb 6;45(6):2074–94. doi: 10.1038/s44318-025-00683-y (PMC12992549; doi:10.1038/s44318-025-00683-y)
Supplement: Supplementary file 11 — Dataset EV6 [file 44318_2025_683_MOESM11_ESM.xlsx]

## Sheet: Sheet1
Dataset EV6 Fertility test with paternal Cas9
♀ = female		G = EGFP phenotype		* = grandparent drive carriers were females				z-test is used for statistical comparisons: n.s. non-significant, *p<0.05, **p<0.01, ***p<0.001
♂ = male		WT = wild type						SEM = standard error of the mean
D = drive allele		+/+ = wild type		D/+ = drive heterozygote													Drive Inheritance = DsRed offspring / total offspring
																	Drive Conversion Rate = 2 * (Drive Inheritance - 0.5)
Drive females were crossed to Cas9 males(BHDaaN line) to generate flies heterozygous for both drive and Cas9, which were subsequently crossed to w1118 to assess fecundity and fertility
Target gene: oct
Parental genotype	Vial #	Eggs	RG♂	RG♀	R♂	R♀	G♂	G♀	WT♂	WT♀	Total adult	Total R	Total NR	Total unhatched eggs		Rate	Standard error of the mean
RG.♂	#1-day1	16	4	3	5	2	0	1	0	1	16	14	2	0		0.918	0.0237	Egg to Adult Survival (Drive Male)
	#1-day2	22	7	1	5	5	0	0	2	1	21	18	3	1		0.845	0.0272	Egg to Adult Survival (Drive Female)
	#1-day3	12	1	1	4	4	1	0	0	1	12	10	2	0		0.869	0.0232	Egg to Adult Survival (Non-drive Male)
	#2-day1	16	4	2	4	1	0	0	0	2	13	11	2	3		0.861	0.0229	Egg to Adult Survival (Non-drive Female)
	#2-day2	20	1	2	6	3	0	1	1	1	15	12	3	5		16.6207	1.14084	Average Egg Number Per Day (Drive Male)
	#2-day3	14	3	3	2	4	0	0	1	1	14	12	2	0		19.4	0.757491	Average Egg Number Per Day (Drive Female)
	#3-day1	5	0	2	2	0	1	0	0	0	5	4	1	0		16.0714	1.39437	Average Egg Number Per Day (Non-drive Male)
	#3-day2	8	0	0	1	0	1	0	1	2	5	1	4	3		19.5667	1.00537	Average Egg Number Per Day (Non-drive Female)
	#3-day3	10	2	3	1	2	0	0	0	1	9	8	1	1
	#4-day1	12	2	2	1	1	2	1	0	0	9	6	3	3
	#4-day2	18	3	2	1	5	1	0	3	1	16	11	5	2
	#4-day3	12	2	3	2	4	0	0	0	1	12	11	1	0
	#5-day1	17	0	2	1	1	0	0	0	1	5	4	1	12
	#5-day2	25	2	6	5	4	0	0	4	2	23	17	6	2
	#5-day3	11	1	3	1	2	2	0	1	1	11	7	4	0		Parental genotype	p value	Comparison			Parental genotype	p value	Comparison
	#6-day1	15	5	2	5	2	0	0	0	0	14	14	0	1		RG.♂ vs G.♂	0.3226n.s.	Egg to Adult Survival			RG.♂ vs G.♂	0.549300n.s.	Egg number per day
	#6-day2	14	3	3	1	2	0	0	0	2	11	9	2	3		RG.♀ vs G.♀	0.5706n.s.	Egg to Adult Survival			RG.♀ vs G.♀	0.8951n.s.	Egg number per day
	#6-day3	10	5	1	0	2	1	0	1	0	10	8	2	0
	#7-day1	14	1	3	3	2	0	1	0	0	10	9	1	4
	#7-day2	22	5	7	2	7	0	0	0	0	21	21	0	1
	#7-day3	17	2	2	6	1	0	1	2	1	15	11	4	2
	#8-day1		not available
	#8-day2	23	5	3	5	5	1	1	1	0	21	18	3	2
	#8-day3	24	5	9	2	8	0	0	0	0	24	24	0	0
	#9-day1	19	5	4	4	0	0	0	2	1	16	13	3	3
	#9-day2	29	2	6	7	4	0	1	2	1	23	19	4	6
	#9-day3	11	2	3	1	2	1	1	0	0	10	8	2	1
	#10-day1	19	3	3	2	2	2	2	0	1	15	10	5	4
	#10-day2	31	7	7	5	5	1	2	2	2	31	24	7	0
	#10-day3	16	6	2	1	6	0	1	0	0	16	15	1	0
	Total	482	88	90	85	86	14	13	23	24	423
RG.♀	#1-day1	22	2	2	1	7	0	0	0	1	13	12	1	9
	#1-day2	19	2	2	4	2	0	2	1	2	15	10	5	4
	#1-day3	18	4	4	1	3	2	0	0	0	14	12	2	4
	#2-day1	22	4	1	5	6	1	1	0	1	19	16	3	3
	#2-day2	24	6	2	6	3	0	2	0	2	21	17	4	3
	#2-day3	13	4	1	3	5	0	0	0	0	13	13	0	0
	#3-day1	23	3	9	4	4	0	1	1	1	23	20	3	0
	#3-day2	21	6	2	1	4	1	0	0	1	15	13	2	6
	#3-day3	19	6	1	5	4	1	1	0	1	19	16	3	0
	#4-day1	16	4	3	4	5	0	0	0	0	16	16	0	0
	#4-day2	20	4	5	3	3	0	0	1	0	16	15	1	4
	#4-day3	12	1	2	1	0	0	1	0	1	6	4	2	6
	#5-day1	21	2	2	2	3	0	0	0	1	10	9	1	11
	#5-day2	21	5	5	3	4	0	0	0	0	17	17	0	4
	#5-day3	18	1	2	3	2	0	0	0	2	10	8	2	8
	#6-day1	28	5	8	3	7	0	2	2	0	27	23	4	1
	#6-day2	22	4	3	5	5	0	1	0	2	20	17	3	2
	#6-day3	18	3	3	3	6	0	0	1	0	16	15	1	2
	#7-day1	28	5	1	5	4	1	1	3	0	20	15	5	8
	#7-day2	18	5	3	4	3	0	0	0	0	15	15	0	3
	#7-day3	19	3	1	6	3	2	1	0	2	18	13	5	1
	#8-day1	23	4	2	4	3	1	1	0	0	15	13	2	8
	#8-day2	22	4	6	2	1	0	0	3	1	17	13	4	5
	#8-day3	17	2	4	4	1	0	1	0	1	13	11	2	4
	#9-day1	19	4	6	2	2	1	0	2	0	17	14	3	2
	#9-day2	12	1	5	4	1	0	1	0	0	12	11	1	0
	#9-day3	15	2	2	4	3	0	0	0	0	11	11	0	4
	#10-day1	17	2	2	6	2	1	1	1	0	15	12	3	2
	#10-day2	23	2	3	8	6	0	0	0	1	20	19	1	3
	#10-day3	12	1	4	0	4	1	0	0	1	11	9	2	1
	Total	582	101	96	106	106	12	17	15	21	474
G.♂	#1-day1	14	0	0	0	0	3	3	1	1	8	0	8	6
	#1-day2	14	0	0	0	0	1	4	3	6	14	0	14	0
	#1-day3	14	0	0	0	0	5	2	1	5	13	0	13	1
	#2-day1	6	0	0	0	0	0	1	3	1	5	0	5	1
	#2-day2	22	0	0	0	0	4	5	9	4	22	0	22	0
	#2-day3	14	0	0	0	0	0	6	3	3	12	0	12	2
	#3-day1	28	0	0	0	0	4	8	7	9	28	0	28	0
	#3-day2	23	0	0	0	0	2	2	8	7	19	0	19	4
	#3-day3		not available
	#4-day1	12	0	0	0	0	3	2	2	3	10	0	10	2
	#4-day2	8	0	0	0	0	2	2	1	1	6	0	6	2
	#4-day3	9	0	0	0	0	3	3	1	1	8	0	8	1
	#5-day1	15	0	0	0	0	6	2	2	4	14	0	14	1
	#5-day2	14	0	0	0	0	2	2	1	5	10	0	10	4
	#5-day3		not available
	#6-day1	29	0	0	0	0	5	9	4	3	21	0	21	8
	#6-day2	18	0	0	0	0	4	2	7	4	17	0	17	1
	#6-day3	10	0	0	0	0	6	1	1	1	9	0	9	1
	#7-day1	27	0	0	0	0	3	9	5	10	27	0	27	0
	#7-day2	17	0	0	0	0	4	3	3	4	14	0	14	3
	#7-day3	7	0	0	0	0	1	0	3	1	5	0	5	2
	#8-day1	26	0	0	0	0	3	4	6	11	24	0	24	2
	#8-day2	20	0	0	0	0	3	5	4	2	14	0	14	6
	#8-day3	9	0	0	0	0	2	1	1	2	6	0	6	3
	#9-day1	8	0	0	0	0	2	1	1	2	6	0	6	2
	#9-day2	26	0	0	0	0	5	4	4	9	22	0	22	4
	#9-day3	11	0	0	0	0	2	2	2	2	8	0	8	3
	#10-day1	5	0	0	0	0	2	1	0	1	4	0	4	1
	#10-day2	26	0	0	0	0	1	9	6	7	23	0	23	3
	#10-day3	18	0	0	0	0	5	2	3	7	17	0	17	1
	Total	450	0	0	0	0	83	95	92	116	386
G.♀	#1-day1	25	0	0	0	0	3	8	6	6	23	0	23	2
	#1-day2	27	0	0	0	0	9	2	5	6	22	0	22	5
	#1-day3	19	0	0	0	0	2	5	5	5	17	0	17	2
	#2-day1	17	0	0	0	0	5	2	2	2	11	0	11	6
	#2-day2	15	0	0	0	0	2	5	1	0	8	0	8	7
	#2-day3	26	0	0	0	0	6	1	6	4	17	0	17	9
	#3-day1	13	0	0	0	0	3	0	1	1	5	0	5	8
	#3-day2	32	0	0	0	0	6	12	5	6	29	0	29	3
	#3-day3	15	0	0	0	0	4	3	4	2	13	0	13	2
	#4-day1	19	0	0	0	0	3	1	5	2	11	0	11	8
	#4-day2	28	0	0	0	0	8	5	4	8	25	0	25	3
	#4-day3	11	0	0	0	0	4	2	2	3	11	0	11	0
	#5-day1	10	0	0	0	0	3	1	2	1	7	0	7	3
	#5-day2	24	0	0	0	0	6	9	4	3	22	0	22	2
	#5-day3	16	0	0	0	0	5	2	5	2	14	0	14	2
	#6-day1	22	0	0	0	0	5	4	6	7	22	0	22	0
	#6-day2	28	0	0	0	0	7	7	6	7	27	0	27	1
	#6-day3	16	0	0	0	0	1	3	6	4	14	0	14	2
	#7-day1	18	0	0	0	0	6	5	1	4	16	0	16	2
	#7-day2	22	0	0	0	0	6	3	6	4	19	0	19	3
	#7-day3	17	0	0	0	0	6	1	2	6	15	0	15	2
	#8-day1	13	0	0	0	0	2	3	2	2	9	0	9	4
	#8-day2	21	0	0	0	0	2	7	6	5	20	0	20	1
	#8-day3	23	0	0	0	0	8	3	6	3	20	0	20	3
	#9-day1	15	0	0	0	0	3	3	5	2	13	0	13	2
	#9-day2	23	0	0	0	0	3	7	6	5	21	0	21	2
	#9-day3	14	0	0	0	0	3	2	3	5	13	0	13	1
	#10-day1	19	0	0	0	0	3	6	2	6	17	0	17	2
	#10-day2	22	0	0	0	0	7	4	4	5	20	0	20	2
	#10-day3	17	0	0	0	0	6	3	4	2	15	0	15	2
	Total	587	0	0	0	0	137	119	122	118	496
Target gene: nox
Parental genotype	Vial #	Eggs	RG♂	RG♀	R♂	R♀	G♂	G♀	WT♂	WT♀	Total adult	Total R	Total NR	Total unhatched eggs		Rate	Standard error of the mean
RG.♂	#1-day1	12	1	0	4	5	2	0	0	0	12	10	2	0		0.904	0.0239	Egg to Adult Survival (Drive Male)
	#1-day2	15	2	2	5	4	1	0	0	0	14	13	1	1		0.817	0.0249	Egg to Adult Survival (Drive Female)
	#1-day3	6	1	1	1	1	2	0	0	0	6	4	2	0		0.938	0.0353	Egg to Adult Survival (Non-drive Male)
	#2-day1	18	1	2	4	4	4	0	0	0	15	11	4	3		0.876	0.0123	Egg to Adult Survival (Non-drive Female)
	#2-day2	17	2	0	5	3	3	3	0	0	16	10	6	1		11.5333	0.803345	Average Egg Number Per Day (Drive Male)
	#2-day3	10	2	0	3	2	2	0	0	0	9	7	2	1		18.3704	1.60251	Average Egg Number Per Day (Drive Female)
	#3-day1	15	1	2	1	3	4	0	0	0	11	7	4	4		15.4583	2.2384	Average Egg Number Per Day (Non-drive Male)
	#3-day2	12	0	1	3	6	1	0	0	0	11	10	1	1		26.6667	2.95792	Average Egg Number Per Day (Non-drive Female)
	#3-day3	8	0	0	1	5	0	2	0	0	8	6	2	0
	#4-day1	9	0	1	4	2	1	0	0	0	8	7	1	1
	#4-day2	18	1	0	4	7	1	2	0	0	15	12	3	3		Parental genotype	p value	Comparison				Parental genotype	p value	Comparison
	#4-day3	4	0	0	1	2	0	0	0	0	3	3	0	1		RG.♂ vs G.♂	0.7440n.s.	Egg to Adult Survival				RG.♂ vs G.♂	0.0999n.s.	Egg number per day
	#5-day1	7	0	0	2	1	2	2	0	0	7	3	4	0		RG.♀ vs G.♀	0.0044**	Egg to Adult Survival				RG.♀ vs G.♀	0.0150*	Egg number per day
	#5-day2	8	1	0	2	3	0	2	0	0	8	6	2	0
	#5-day3	16	1	0	3	4	3	2	0	0	13	8	5	3
	#6-day1	15	1	5	1	3	2	2	0	0	14	10	4	1
	#6-day2	15	1	1	2	4	4	3	0	0	15	8	7	0
	#6-day3	1	1	0	0	0	0	0	0	0	1	1	0	0
	#7-day1	11	1	1	2	4	0	2	0	0	10	8	2	1
	#7-day2	7	1	1	2	1	0	0	0	0	5	5	0	2
	#7-day3	13	1	3	2	4	2	0	0	0	12	10	2	1
	#8-day1	8	1	0	1	3	1	1	0	0	7	5	2	1
	#8-day2	13	0	1	1	3	1	2	0	0	8	5	3	5
	#8-day3	9	1	1	1	1	1	4	0	0	9	4	5	0
	#9-day1	13	0	0	2	1	0	2	0	0	5	3	2	8
	#9-day2	15	1	3	3	3	1	2	0	0	13	10	3	2
	#9-day3	8	0	0	1	3	2	2	0	0	8	4	4	0
	#10-day1	19	0	3	6	2	3	4	0	0	18	11	7	1
	#10-day2	12	0	2	1	6	2	1	0	0	12	9	3	0
	#10-day3	12	2	1	2	4	0	1	0	0	10	9	1	2
	Total	346	24	31	70	94	45	39	0	0	303
RG.♀	#1-day1	32	3	0	10	9	1	1	0	0	24	22	2	8
	#1-day2	13	3	5	3	1	0	0	0	1	13	12	1	0
	#1-day3	6	0	2	1	2	0	0	0	0	5	5	0	1
	#2-day1	30	5	4	5	5	0	4	0	0	23	19	4	7
	#2-day2	19	2	3	6	1	2	3	0	1	18	12	6	1
	#2-day3	10	1	0	2	4	1	0	0	1	9	7	2	1
	#3-day1		not available
	#3-day2		not available
	#3-day3		not available
	#4-day1	30	7	2	7	7	2	1	0	0	26	23	3	4
	#4-day2	12	1	2	3	1	0	0	2	0	9	7	2	3
	#4-day3	14	3	1	2	1	0	0	0	0	7	7	0	7
	#5-day1	30	5	6	1	4	2	1	1	1	21	16	5	9
	#5-day2	16	3	4	1	1	1	1	0	0	11	9	2	5
	#5-day3	7	4	0	0	0	0	2	0	0	6	4	2	1
	#6-day1	33	4	6	4	7	3	2	0	2	28	21	7	5
	#6-day2	23	2	5	6	6	0	0	0	2	21	19	2	2
	#6-day3	16	3	1	3	2	1	1	0	0	11	9	2	5
	#7-day1	16	2	2	4	3	3	0	0	0	14	11	3	2
	#7-day2	15	2	1	5	4	0	0	0	1	13	12	1	2
	#7-day3	13	3	2	4	0	0	3	0	1	13	9	4	0
	#8-day1	30	2	6	5	10	2	0	1	0	26	23	3	4
	#8-day2	18	1	4	5	3	0	0	0	1	14	13	1	4
	#8-day3	7	2	0	0	1	0	0	0	0	3	3	0	4
	#9-day1	25	1	3	1	6	2	1	1	0	15	11	4	10
	#9-day2	19	5	0	3	4	1	0	1	1	15	12	3	4
	#9-day3	6	0	1	2	1	0	0	0	0	4	4	0	2
	#10-day1	28	5	7	7	4	1	0	1	2	27	23	4	1
	#10-day2	11	1	2	2	3	0	0	0	1	9	8	1	2
	#10-day3	17	3	5	3	3	0	1	0	0	15	14	1	2
	Total	496	73	74	95	93	22	21	7	15	400
G.♂	#1-day1		not available
	#1-day2		not available
	#1-day3		not available
	#2-day1	19	0	0	0	0	4	1	3	8	16	0	16	3
	#2-day2	8	0	0	0	0	2	3	1	2	8	0	8	0
	#2-day3		not available
	#3-day1	14	0	0	0	0	3	6	1	4	14	0	14	0
	#3-day2	15	0	0	0	0	5	2	5	3	15	0	15	0
	#3-day3		not available
	#4-day1	11	0	0	0	0	2	3	2	3	10	0	10	1
	#4-day2	16	0	0	0	0	2	6	4	4	16	0	16	0
	#4-day3	5	0	0	0	0	1	3	0	1	5	0	5	0
	#5-day1	8	0	0	0	0	1	2	1	4	8	0	8	0
	#5-day2	12	0	0	0	0	5	1	2	3	11	0	11	1
	#5-day3	1	0	0	0	0	1	0	0	0	1	0	1	0
	#6-day1	13	0	0	0	0	1	8	2	2	13	0	13	0
	#6-day2	12	0	0	0	0	5	2	5	0	12	0	12	0
	#6-day3		not available
	#7-day1	63	0	0	0	0	11	13	18	15	57	0	57	6
	#7-day2	24	0	0	0	0	3	4	5	9	21	0	21	3
	#7-day3	16	0	0	0	0	4	3	4	4	15	0	15	1
	#8-day1	31	0	0	0	0	1	0	0	0	1	0	1	30
	#8-day2	23	0	0	0	0	2	4	2	4	12	0	12	11
	#8-day3	15	0	0	0	0	4	3	4	3	14	0	14	1
	#9-day1	14	0	0	0	0	2	3	4	2	11	0	11	3
	#9-day2	12	0	0	0	0	2	5	1	4	12	0	12	0
	#9-day3	7	0	0	0	0	0	2	4	1	7	0	7	0
	#10-day1	16	0	0	0	0	4	4	3	2	13	0	13	3
	#10-day2	11	0	0	0	0	2	3	2	1	8	0	8	3
	#10-day3	5	0	0	0	0	1	0	0	0	1	0	1	4
	Total	371	0	0	0	0	68	81	73	79	301
G.♀	#1-day1	23	0	0	0	0	7	4	3	6	20	0	20	3
	#1-day2	16	0	0	0	0	6	1	3	6	16	0	16	0
	#1-day3	13	0	0	0	0	5	2	4	2	13	0	13	0
	#2-day1		not available
	#2-day2		not available
	#2-day3		not available
	#3-day1	37	0	0	0	0	4	7	13	9	33	0	33	4
	#3-day2	20	0	0	0	0	3	6	6	3	18	0	18	2
	#3-day3	73	0	0	0	0	14	22	13	13	62	0	62	11
	#4-day1	35	0	0	0	0	7	9	11	5	32	0	32	3
	#4-day2	14	0	0	0	0	5	3	2	2	12	0	12	2
	#4-day3	54	0	0	0	0	8	15	13	15	51	0	51	3
	#5-day1	30	0	0	0	0	8	6	5	5	24	0	24	6
	#5-day2	21	0	0	0	0	2	4	6	5	17	0	17	4
	#5-day3	46	0	0	0	0	13	12	6	9	40	0	40	6
	#6-day1	17	0	0	0	0	3	6	4	3	16	0	16	1
	#6-day2	14	0	0	0	0	4	2	3	3	12	0	12	2
	#6-day3	8	0	0	0	0	3	1	1	1	6	0	6	2
	#7-day1	28	0	0	0	0	5	7	6	9	27	0	27	1
	#7-day2	11	0	0	0	0	2	0	4	3	9	0	9	2
	#7-day3	39	0	0	0	0	9	6	7	8	30	0	30	9
	#8-day1	25	0	0	0	0	1	5	4	12	22	0	22	3
	#8-day2	18	0	0	0	0	2	4	3	7	16	0	16	2
	#8-day3	17	0	0	0	0	6	2	4	4	16	0	16	1
	#9-day1	35	0	0	0	0	5	7	15	4	31	0	31	4
	#9-day2	16	0	0	0	0	6	3	2	3	14	0	14	2
	#9-day3	51	0	0	0	0	9	11	15	10	45	0	45	6
	#10-day1	24	0	0	0	0	7	3	3	6	19	0	19	5
	#10-day2	15	0	0	0	0	5	3	3	2	13	0	13	2
	#10-day3	20	0	0	0	0	7	3	5	2	17	0	17	3
	Total	720	0	0	0	0	156	154	164	157	631
Target gene: dec
Parental genotype	Vial #	Eggs	RG♂	RG♀	R♂	R♀	G♂	G♀	WT♂	WT♀	Total adult	Total R	Total NR	Total unhatched eggs		Rate	Standard error of the mean
RG.♂	#1-day1	25	0	6	0	1	7	0	6	0	20	7	13	5		0.942	0.0199	Egg to Adult Survival (Drive Male)
	#1-day2	8	0	0	0	3	2	0	3	0	8	3	5	0		0.884	0.0402	Egg to Adult Survival (Drive Female)
	#1-day3	11	0	0	0	1	5	0	5	0	11	1	10	0		0.941	0.0222	Egg to Adult Survival (Non-drive Male)
	#2-day1	22	0	3	0	11	2	0	6	0	22	14	8	0		0.901	0.02	Egg to Adult Survival (Non-drive Female)
	#2-day2	62	0	10	0	20	18	0	12	0	60	30	30	2		15.2593	2.29181	Average Egg Number Per Day (Drive Male)
	#2-day3		not available													25.5333	3.53496	Average Egg Number Per Day (Drive Female)
	#3-day1	25	0	6	0	5	5	0	4	0	20	11	9	5		13.5714	1.28012	Average Egg Number Per Day (Non-drive Male)
	#3-day2	10	0	0	0	5	2	0	3	0	10	5	5	0		24.7778	3.56915	Average Egg Number Per Day (Non-drive Female)
	#3-day3	4	0	0	0	1	1	0	2	0	4	1	3	0
	#4-day1	20	0	2	0	4	6	0	4	0	16	6	10	4
	#4-day2	10	0	0	0	1	2	0	5	0	8	1	7	2
	#4-day3	5	0	1	0	3		0		0	4	4	0	1
	#5-day1	20	0	6	0	5	7	0	1	0	19	11	8	1
	#5-day2	11	0	3	0	1	4	0	3	0	11	4	7	0		Parental genotype	p value	Comparison			Parental genotype	p value	Comparison
	#5-day3	5	0	3	0	1	0	0	1	0	5	4	1	0		RG.♂ vs G.♂	0.6507n.s.	Egg to Adult Survival			RG.♂ vs G.♂	0.5191n.s.	Egg number per day
	#6-day1	22	0	0	0	12	0	0	10	0	22	12	10	0		RG.♀ vs G.♀	0.1354n.s.	Egg to Adult Survival			RG.♀ vs G.♀	0.8813n.s.	Egg number per day
	#6-day2	1	0	0	0	1	0	0	0	0	1	1	0	0
	#6-day3	7	0	0	0	3	0	0	4	0	7	3	4	0
	#7-day1	12	0	6	0	3	1	0	2	0	12	9	3	0
	#7-day2	2	0	0	0	0	2	0	0	0	2	0	2	0
	#7-day3	17	0	9	0	1	5	0	2	0	17	10	7	0
	#8-day1	24	0	8	0	1	8	0	5	0	22	9	13	2
	#8-day2	16	0	5	0	4	3	0	4	0	16	9	7	0
	#8-day3		not available
	#9-day1	24	0	5	0	4	9	0	3	0	21	9	12	3
	#9-day2	15	0	1	0	10	2	0	2	0	15	11	4	0
	#9-day3		not available
	#10-day1	16	0	3	0	4	4	0	1	0	12	7	5	4
	#10-day2	8	0	2	0	3	0	0	1	0	6	5	1	2
	#10-day3	10	0	3	0	2	2	0	1	0	8	5	3	2
	Total	412	0	82	0	110	97	0	90	0	379
RG.♀	#1-day1	46	8	8	8	8	1	0	3	1	37	32	5	9
	#1-day2	15	1	2	1	2	2	3	1	3	15	6	9	0
	#1-day3	19	3	3	3	3	0	2	3	2	19	12	7	0
	#2-day1	48	6	9	6	5	2	2	1	3	34	26	8	14
	#2-day2	11	3	2	2	0	2	0	1	0	10	7	3	1
	#2-day3	11	4	0	0	3	1	2	0	0	10	7	3	1
	#3-day1	67	4	8	7	4	2	0	0	2	27	23	4	40
	#3-day2	16	1	4	6	3	0	0	1	1	16	14	2	0
	#3-day3	33	7	4	9	8	2	2	1	0	33	28	5	0
	#4-day1	42	2	3	1	4	1	1	2	0	14	10	4	28
	#4-day2	15	4	7	0	0	0	0	0	0	11	11	0	4
	#4-day3	6	1	0	2	2	1	0	0	0	6	5	1	0
	#5-day1	53	5	7	6	2	4	1	1	2	28	20	8	25
	#5-day2	10	1	2	3	2	0	1	0	1	10	8	2	0
	#5-day3	10	3	1	2	3	0	0	0	0	9	9	0	1
	#6-day1	51	2	6	4	6	2	0	2	2	24	18	6	27
	#6-day2	18	4	3	3	4	0	2	2	0	18	14	4	0
	#6-day3	8	0	3	2	0	2	0	0	0	7	5	2	1
	#7-day1	44	3	9	8	7	0	4	2	4	37	27	10	7
	#7-day2	6	1	2	1	0	0	0	1	1	6	4	2	0
	#7-day3	8	1	2	0	1	0	1	0	0	5	4	1	3
	#8-day1	53	4	8	4	3	0	3	4	1	27	19	8	26
	#8-day2	11	1	3	3	2	0	0	1	1	11	9	2	0
	#8-day3	8	2	0	0	2	1	1	0	1	7	4	3	1
	#9-day1	54	2	6	5	3	1	1	3	2	23	16	7	31
	#9-day2	12	3	0	3	2	1	1	0	2	12	8	4	0
	#9-day3	15	2	2	5	2	2	0	0	1	14	11	3	1
	#10-day1	52	7	6	6	7	3	0	1	0	30	26	4	22
	#10-day2	15	2	5	6	0	0	0	1	0	14	13	1	1
	#10-day3	9	0	1	1	1	1	1	0	3	8	3	5	1
	Total	766	87	116	107	89	31	28	31	33	522
G.♂	#1-day1	25	0	0	0	0	3	2	9	9	23	0	23	2
	#1-day2	10	0	0	0	0	2	1	3	4	10	0	10	0
	#1-day3	6	0	0	0	0	1	1	1	1	4	0	4	2
	#2-day1	21	0	0	0	0	7	0	2	10	19	0	19	2
	#2-day2	8	0	0	0	0	3	3	0	2	8	0	8	0
	#2-day3	7	0	0	0	0	2	1	0	3	6	0	6	1
	#3-day1	22	0	0	0	0	9	4	3	3	19	0	19	3
	#3-day2	11	0	0	0	0	3	1	6	1	11	0	11	0
	#3-day3	8	0	0	0	0	3	3	1	0	7	0	7	1
	#4-day1	26	0	0	0	0	2	4	2	5	13	0	13	13
	#4-day2	17	0	0	0	0	6	4	5	2	17	0	17	0
	#4-day3		not available
	#5-day1	14	0	0	0	0	3	4	3	1	11	0	11	3
	#5-day2	12	0	0	0	0	2	3	3	4	12	0	12	0
	#5-day3	6	0	0	0	0	2	1	1	1	5	0	5	1
	#6-day1	29	0	0	0	0	4	10	4	4	22	0	22	7
	#6-day2	11	0	0	0	0	3	2	3	3	11	0	11	0
	#6-day3	6	0	0	0	0	1	2	1	1	5	0	5	1
	#7-day1	18	0	0	0	0	6	2	6	3	17	0	17	1
	#7-day2	10	0	0	0	0	2	2	2	4	10	0	10	0
	#7-day3	5	0	0	0	0	0	2	2	1	5	0	5	0
	#8-day1	16	0	0	0	0	3	4	5	4	16	0	16	0
	#8-day2	16	0	0	0	0	6	2	4	4	16	0	16	0
	#8-day3	5	0	0	0	0	1	1	1	2	5	0	5	0
	#9-day1	21	0	0	0	0	4	3	4	8	19	0	19	2
	#9-day2	16	0	0	0	0	3	3	4	6	16	0	16	0
	#9-day3		not available
	#10-day1	13	0	0	0	0	3	3	2	5	13	0	13	0
	#10-day2	10	0	0	0	0	1	2	5	2	10	0	10	0
	#10-day3	11	0	0	0	0	1	0	5	1	7	0	7	4
	Total	380	0	0	0	0	86	70	87	94	337
G.♀	#1-day1	61	0	0	0	0	12	12	20	12	56	0	56	5
	#1-day2	25	0	0	0	0	5	7	8	5	25	0	25	0
	#1-day3	5	0	0	0	0	1	2	1	1	5	0	5	0
	#2-day1	37	0	0	0	0	7	10	7	7	31	0	31	6
	#2-day2	13	0	0	0	0	3	2	4	3	12	0	12	1
	#2-day3	10	0	0	0	0	3	1	3	2	9	0	9	1
	#3-day1	46	0	0	0	0	10	11	13	8	42	0	42	4
	#3-day2	10	0	0	0	0	4	0	4	1	9	0	9	1
	#3-day3	15	0	0	0	0	5	5	3	2	15	0	15	0
	#4-day1	56	0	0	0	0	12	13	12	12	49	0	49	7
	#4-day2	16	0	0	0	0	6	1	2	7	16	0	16	0
	#4-day3	9	0	0	0	0	1	3	3	0	7	0	7	2
	#5-day1	53	0	0	0	0	11	12	9	9	41	0	41	12
	#5-day2	13	0	0	0	0	1	5	3	4	13	0	13	0
	#5-day3	10	0	0	0	0	1	4	3	2	10	0	10	0
	#6-day1	38	0	0	0	0	9	9	12	6	36	0	36	2
	#6-day2	17	0	0	0	0	6	2	3	5	16	0	16	1
	#6-day3	18	0	0	0	0	4	3	4	3	14	0	14	4
	#7-day1	48	0	0	0	0	6	11	14	9	40	0	40	8
	#7-day2	15	0	0	0	0	3	4	3	3	13	0	13	2
	#7-day3	7	0	0	0	0	3	2	0	1	6	0	6	1
	#8-day1	50	0	0	0	0	8	5	10	7	30	0	30	20
	#8-day2	14	0	0	0	0	5	0	5	2	12	0	12	2
	#8-day3	8	0	0	0	0	3	0	1	4	8	0	8	0
	#9-day1		not available
	#9-day2		not available
	#9-day3		not available
	#10-day1	53	0	0	0	0	11	10	14	10	45	0	45	8
	#10-day2	17	0	0	0	0	5	2	6	4	17	0	17	0
	#10-day3	5	0	0	0	0	1	1	0	2	4	0	4	1
	Total	669	0	0	0	0	146	137	167	131	581
Target gene: stl
Parental genotype	Vial #	Eggs	RG♂	RG♀	R♂	R♀	G♂	G♀	WT♂	WT♀	Total adult	Total R	Total NR	Total unhatched eggs		Rate	Standard error of the mean
RG.♂	#1-day1	5	1	1	1	0	0	0	0	0	3	3	0	2		0.903	0.0348	Egg to Adult Survival (Drive Male)
	#1-day2	8	2	0	5	1	0	0	0	0	8	8	0	0		0.854	0.0196	Egg to Adult Survival (Drive Female)
	#1-day3	7	2	1	2	1	1	0	0	0	7	6	1	0		0.84	0.0409	Egg to Adult Survival (Non-drive Male)
	#2-day1	14	1	1	3	2	0	2	0	0	9	7	2	5		0.933	0.019	Egg to Adult Survival (Non-drive Female)
	#2-day2	12	3	0	3	3	2	0	0	0	11	9	2	1		6.65385	0.570943	Average Egg Number Per Day (Drive Male)
	#2-day3	6	3	2	0	0	0	0	0	0	5	5	0	1		11.1379	1.22848	Average Egg Number Per Day (Drive Female)
	#3-day1	9	2	1	1	2	2	1	0	0	9	6	3	0		7.125	0.864586	Average Egg Number Per Day (Non-drive Male)
	#3-day2	5	1	2	0	1	0	1	0	0	5	4	1	0		10.931	1.42197	Average Egg Number Per Day (Non-drive Female)
	#3-day3	5	0	1	1	1	0	2	0	0	5	3	2	0
	#4-day1	6	2	1	0	1	0	0	0	0	4	4	0	2
	#4-day2	4	0	1	2	1	0	0	0	0	4	4	0	0
	#4-day3	6	1	1	1	2	0	0	0	0	5	5	0	1
	#5-day1	10	3	2	1	1	0	3	0	0	10	7	3	0		Parental genotype	p value	Comparison			Parental genotype	p value	Comparison
	#5-day2		not available													RG.♂ vs G.♂	0.2487n.s.	Egg to Adult Survival			RG.♂ vs G.♂	0.6465n.s.	Egg number per day
	#5-day3		not available													RG.♀ vs G.♀	0.0095**	Egg to Adult Survival			RG.♀ vs G.♀	0.9127n.s.	Egg number per day
	#6-day1	7	2	0	2	1	0	0	0	0	5	5	0	2
	#6-day2	3	0	0	0	0	0	1	0	0	1	0	1	2
	#6-day3	6	0	1	2	3	0	0	0	0	6	6	0	0
	#7-day1	8	1	0	2	2	1	0	0	0	6	5	1	2
	#7-day2		not available
	#7-day3	6	1	0	1	0	1	1	0	0	4	2	2	2
	#8-day1	11	0	1	3	3	3	0	0	0	10	7	3	1
	#8-day2	5	1	2	1	1	0	0	0	0	5	5	0	0
	#8-day3	6	0	1	4	1	0	0	0	0	6	6	0	0
	#9-day1	8	0	1	4	0	0	3	0	0	8	5	3	0
	#9-day2	3	1	0	1	0	1	0	0	0	3	2	1	0
	#9-day3	8	1	0	4	2	0	1	0	0	8	7	1	0
	#10-day1	4	0	0	2	1	0	0	0	0	3	3	0	1
	#10-day2	1	0	1	0	0	0	0	0	0	1	1	0	0
	#10-day3		not available
	Total	173	28	21	46	30	11	15	0	0	151
RG.♀	#1-day1	23	5	3	4	2	0	1	1	1	17	14	3	6
	#1-day2	10	0	5	2	1	1	0	0	0	9	8	1	1
	#1-day3	8	1	2	2	1	0	0	0	0	6	6	0	2
	#2-day1	24	5	3	2	8	0	0	2	0	20	18	2	4
	#2-day2	8	2	2	1	2	0	0	0	0	7	7	0	1
	#2-day3	11	2	1	1	2	0	0	1	0	7	6	1	4
	#3-day1	12	3	3	1	1	0	1	1	1	11	8	3	1
	#3-day2	1	0	0	0	1	0	0	0	0	1	1	0	0
	#3-day3		not available
	#4-day1	21	9	1	6	0	1	1	1	0	19	16	3	2
	#4-day2	9	0	4	4	0	0	0	0	0	8	8	0	1
	#4-day3	3	0	0	2	0	0	0	0	0	2	2	0	1
	#5-day1	20	5	4	5	4	0	0	0	0	18	18	0	2
	#5-day2	6	0	2	1	1	0	1	1	0	6	4	2	0
	#5-day3	10	2	2	1	2	0	0	0	0	7	7	0	3
	#6-day1	20	3	4	3	4	0	1	0	1	16	14	2	4
	#6-day2	7	1	3	1	0	1	0	1	0	7	5	2	0
	#6-day3	9	3	2	3	1	0	0	0	0	9	9	0	0
	#7-day1	22	5	5	2	5	0	1	0	1	19	17	2	3
	#7-day2	10	3	3	1	3	0	0	0	0	10	10	0	0
	#7-day3	4	0	2	1	0	0	1	0	0	4	3	1	0
	#8-day1	19	5	5	1	2	1	1	0	1	16	13	3	3
	#8-day2	7	3	1	1	1	0	0	0	1	7	6	1	0
	#8-day3	12	1	3	4	3	1	0	0	0	12	11	1	0
	#9-day1	14	4	2	4	2	1	0	0	0	13	12	1	1
	#9-day2	7	1	2	1	2	0	0	0	0	6	6	0	1
	#9-day3	2	1	1	0	0	0	0	0	0	2	2	0	0
	#10-day1	12	2	1	2	2	0	0	1	0	8	7	1	4
	#10-day2	8	2	0	2	2	0	0	0	0	6	6	0	2
	#10-day3	4	0	1	1	1	0	0	0	0	3	3	0	1
	Total	323	68	67	59	53	6	8	9	6	276
G.♂	#1-day1	12	0	0	0	0	4	0	2	2	8	0	8	4
	#1-day2	5	0	0	0	0	1	0	2	1	4	0	4	1
	#1-day3		not available
	#2-day1	8	0	0	0	0	3	1	1	2	7	0	7	1
	#2-day2	9	0	0	0	0	1	2	1	5	9	0	9	0
	#2-day3	1	0	0	0	0	1	0	0	0	1	0	1	0
	#3-day1	18	0	0	0	0	0	6	5	2	13	0	13	5
	#3-day2	4	0	0	0	0	1	1	1	1	4	0	4	0
	#3-day3	2	0	0	0	0	0	0	0	0	0	0	0	2
	#4-day1	10	0	0	0	0	1	3	2	2	8	0	8	2
	#4-day2	9	0	0	0	0	1	3	2	2	8	0	8	1
	#4-day3	1	0	0	0	0	0	0	0	0	0	0	0	1
	#5-day1	10	0	0	0	0	0	1	1	2	4	0	4	6
	#5-day2	10	0	0	0	0	4	1	3	2	10	0	10	0
	#5-day3	5	0	0	0	0	1	2	1	1	5	0	5	0
	#6-day1	15	0	0	0	0	2	2	6	2	12	0	12	3
	#6-day2	5	0	0	0	0	0	1	3	1	5	0	5	0
	#6-day3		not available
	#7-day1	6	0	0	0	0	0	1	2	2	5	0	5	1
	#7-day2	8	0	0	0	0	4	0	2	1	7	0	7	1
	#7-day3	4	0	0	0	0	1	1	0	1	3	0	3	1
	#8-day1	6	0	0	0	0	3	1	1	1	6	0	6	0
	#8-day2	7	0	0	0	0	1	2	1	2	6	0	6	1
	#8-day3	1	0	0	0	0	1	0	0	0	1	0	1	0
	#9-day1	7	0	0	0	0	2	1	0	4	7	0	7	0
	#9-day2	8	0	0	0	0	2	1	1	2	6	0	6	2
	#9-day3		not available
	Total	171	0	0	0	0	34	30	37	38	139
G.♀	#1-day1	25	0	0	0	0	4	5	7	9	25	0	25	0
	#1-day2	11	0	0	0	0	2	5	0	4	11	0	11	0
	#1-day3	8	0	0	0	0	2	2	1	3	8	0	8	0
	#2-day1	14	0	0	0	0	3	3	3	4	13	0	13	1
	#2-day2	7	0	0	0	0	1	3	2	0	6	0	6	1
	#2-day3	4	0	0	0	0	0	1	1	1	3	0	3	1
	#3-day1	24	0	0	0	0	5	4	4	8	21	0	21	3
	#3-day2	9	0	0	0	0	4	3	1	1	9	0	9	0
	#3-day3	3	0	0	0	0	2	1	0	0	3	0	3	0
	#4-day1	19	0	0	0	0	7	3	1	7	18	0	18	1
	#4-day2	7	0	0	0	0	2	2	0	3	7	0	7	0
	#4-day3	6	0	0	0	0	1	0	2	2	5	0	5	1
	#5-day1	15	0	0	0	0	4	1	6	4	15	0	15	0
	#5-day2	5	0	0	0	0	0	1	3	1	5	0	5	0
	#5-day3	4	0	0	0	0	0	1	1	1	3	0	3	1
	#6-day1	22	0	0	0	0	5	6	7	4	22	0	22	0
	#6-day2	3	0	0	0	0	0	1	0	2	3	0	3	0
	#6-day3	3	0	0	0	0	0	2	1	0	3	0	3	0
	#7-day1	18	0	0	0	0	3	4	7	2	16	0	16	2
	#7-day2	7	0	0	0	0	1	0	2	2	5	0	5	2
	#7-day3	5	0	0	0	0	1	0	2	2	5	0	5	0
	#8-day1	24	0	0	0	0	3	5	9	3	20	0	20	4
	#8-day2	8	0	0	0	0	2	1	5	0	8	0	8	0
	#8-day3	4	0	0	0	0	0	2	0	2	4	0	4	0
	#9-day1	9	0	0	0	0	1	2	2	1	6	0	6	3
	#9-day2	20	0	0	0	0	3	5	10	2	20	0	20	0
	#9-day3	6	0	0	0	0	0	3	1	1	5	0	5	1
	#10-day1	24	0	0	0	0	6	4	4	8	22	0	22	2
	#10-day2		not available
	#10-day3	3	0	0	0	0	0	1	1	0	2	0	2	1
	Total	317	0	0	0	0	62	71	83	77	293
Target gene: tra-v2
Parental genotype	Vial #	Eggs	RG♂	RG♀	R♂	R♀	G♂	G♀	WT♂	WT♀	Total adult	Total R	Total NR	Total unhatched eggs		Rate	Standard error of the mean
RG.♂	#1-day1	20	6	2	4	5	0	1	1	1	20	17	3	0		0.924	0.0183	Egg to Adult Survival (Drive Male)
	#1-day2	12	1	2	3	2	2	1	1	0	12	8	4	0		0.914	0.0259	Egg to Adult Survival (Drive Female)
	#1-day3	7	0	2	0	2	1	2	0	0	7	4	3	0		0.929	0.0113	Egg to Adult Survival (Non-drive Male)
	#2-day1	20	3	0	1	4	1	1	2	1	13	8	5	7		0.879	0.0219	Egg to Adult Survival (Non-drive Female)
	#2-day2	10	1	5	0	4	0	0	0	0	10	10	0	0		14.1	0.95213	Average Egg Number Per Day (Drive Male)
	#2-day3	8	3	0	1	1	0	0	1	1	7	5	2	1		22.9167	2.64912	Average Egg Number Per Day (Drive Female)
	#3-day1	21	7	5	5	2	1	0	1	0	21	19	2	0		17.2667	1.33471	Average Egg Number Per Day (Non-drive Male)
	#3-day2	16	2	2	6	4	0	1	0	1	16	14	2	0		20.3333	1.68452	Average Egg Number Per Day (Non-drive Female)
	#3-day3	12	2	2	3	2	0	0	1	1	11	9	2	1
	#4-day1	17	4	1	3	3	0	0	0	0	11	11	0	6
	#4-day2	13	4	1	2	5	1	0	0	0	13	12	1	0
	#4-day3	9	2	0	2	4	0	0	0	0	8	8	0	1
	#5-day1	13	4	1	2	2	1	0	0	1	11	9	2	2		Parental genotype	p value	Comparison			Parental genotype	p value	Comparison
	#5-day2	13	4	0	2	3	0	1	1	0	11	9	2	2		RG.♂ vs G.♂	0.2814n.s.	Egg to Adult Survival			RG.♂ vs G.♂	0.0583n.s.	Egg number per day
	#5-day3	10	2	2	1	2	1	0	1	0	9	7	2	1		RG.♀ vs G.♀	0.5224n.s.	Egg to Adult Survival			RG.♀ vs G.♀	0.4041n.s.	Egg number per day
	#6-day1	20	2	6	5	3	2	1	0	0	19	16	3	1
	#6-day2	13	3	2	1	2	2	0	0	0	10	8	2	3
	#6-day3	9	3	2	1	1	1	0	1	0	9	7	2	0
	#7-day1	23	3	6	7	1	2	2	0	0	21	17	4	2
	#7-day2	14	2	3	8	1	0	0	0	0	14	14	0	0
	#7-day3	8	1	2	2	1	0	0	0	1	7	6	1	1
	#8-day1	21	3	5	7	4	0	0	0	1	20	19	1	1
	#8-day2	17	0	3	3	7	1	0	0	0	14	13	1	3
	#8-day3	4	0	1	3	0	0	0	0	0	4	4	0	0
	#9-day1	22	8	4	2	3	0	0	2	2	21	17	4	1
	#9-day2	10	3	0	3	0	2	1	0	0	9	6	3	1
	#9-day3	8	5	1	0	1	0	0	0	0	7	7	0	1
	#10-day1	20	2	8	3	4	0	0	0	1	18	17	1	2
	#10-day2	16	1	7	4	2	0	1	0	0	15	14	1	1
	#10-day3	17	1	5	4	2	1	1	1	0	15	12	3	2
	Total	423	82	80	88	77	19	13	13	11	383
RG.♀	#1-day1	40	14	1	7	2	4	0	2	0	30	24	6	10
	#1-day2	12	4	1	5	1	1	0	0	0	12	11	1	0
	#1-day3	20	4	4	6	2	1	1	0	2	20	16	4	0
	#2-day1	18	4	2	3	1	1	1	1	0	13	10	3	5
	#2-day2	25	5	2	13	2	1	1	0	0	24	22	2	1
	#2-day3	16	4	5	3	1	0	2	0	0	15	13	2	1
	#3-day1	36	16	1	9	3	1	0	4	0	34	29	5	2
	#3-day2	22	9	4	8	0	1	0	0	0	22	21	1	0
	#3-day3	18	2	0	7	4	1	0	1	1	16	13	3	2
	#4-day1	44	15	2	11	1	1	0	1	0	31	29	2	13
	#4-day2	20	6	0	9	0	0	0	1	1	17	15	2	3
	#4-day3	6	0	0	3	0	1	0	0	0	4	3	1	2
	#5-day1	42	14	2	12	3	3	0	0	1	35	31	4	7
	#5-day2	14	3	1	5	0	0	0	0	0	9	9	0	5
	#5-day3	10	1	1	1	3	0	0	0	0	6	6	0	4
	#6-day1	53	17	5	11	2	1	1	4	0	41	35	6	12
	#6-day2	15	4	2	5	0	2	0	2	0	15	11	4	0
	#6-day3	8	1	2	1	0	1	1	2	0	8	4	4	0
	#7-day1	38	13	4	9	4	2	1	1	0	34	30	4	4
	#7-day2	18	6	3	2	6	1	0	0	0	18	17	1	0
	#7-day3	6	5	0	0	1	0	0	0	0	6	6	0	0
	#8-day1	29	12	1	10	0	0	0	2	1	26	23	3	3
	#8-day2	25	3	5	9	4	2	1	1	0	25	21	4	0
	#8-day3	15	7	2	0	3	2	1	0	0	15	12	3	0
	Total	550	169	50	149	43	27	10	22	6	476
G.♂	#1-day1	32	0	0	0	0	10	10	7	2	29	0	29	3
	#1-day2	17	0	0	0	0	4	4	4	3	15	0	15	2
	#1-day3	25	0	0	0	0	5	4	8	4	21	0	21	4
	#2-day1	27	0	0	0	0	6	4	4	9	23	0	23	4
	#2-day2	12	0	0	0	0	4	2	2	3	11	0	11	1
	#2-day3	7	0	0	0	0	2	0	2	3	7	0	7	0
	#3-day1	23	0	0	0	0	4	3	7	8	22	0	22	1
	#3-day2	17	0	0	0	0	3	4	5	3	15	0	15	2
	#3-day3	6	0	0	0	0	2	2	1	0	5	0	5	1
	#4-day1	22	0	0	0	0	8	7	4	2	21	0	21	1
	#4-day2	20	0	0	0	0	8	5	5	2	20	0	20	0
	#4-day3	9	0	0	0	0	2	3	3	1	9	0	9	0
	#5-day1	21	0	0	0	0	6	3	5	5	19	0	19	2
	#5-day2	21	0	0	0	0	9	5	1	4	19	0	19	2
	#5-day3	10	0	0	0	0	2	3	1	3	9	0	9	1
	#6-day1	24	0	0	0	0	5	4	4	10	23	0	23	1
	#6-day2	11	0	0	0	0	3	1	4	3	11	0	11	0
	#6-day3	10	0	0	0	0	0	4	3	2	9	0	9	1
	#7-day1	25	0	0	0	0	10	4	4	6	24	0	24	1
	#7-day2	16	0	0	0	0	3	3	7	3	16	0	16	0
	#7-day3	6	0	0	0	0	1	3	1	1	6	0	6	0
	#8-day1	26	0	0	0	0	5	10	5	4	24	0	24	2
	#8-day2	19	0	0	0	0	4	2	7	6	19	0	19	0
	#8-day3	5	0	0	0	0	2	1	0	2	5	0	5	0
	#9-day1	23	0	0	0	0	6	4	4	6	20	0	20	3
	#9-day2	21	0	0	0	0	5	4	6	6	21	0	21	0
	#9-day3	13	0	0	0	0	3	2	5	2	12	0	12	1
	#10-day1	23	0	0	0	0	3	7	6	5	21	0	21	2
	#10-day2	17	0	0	0	0	5	3	5	2	15	0	15	2
	#10-day3	10	0	0	0	0	1	5	1	3	10	0	10	0
	Total	518	0	0	0	0	131	116	121	113	481
G.♀	#1-day1	25	0	0	0	0	2	7	8	4	21	0	21	4
	#1-day2	28	0	0	0	0	5	3	3	3	14	0	14	14
	#1-day3	13	0	0	0	0	2	5	1	4	12	0	12	1
	#2-day1	27	0	0	0	0	5	7	3	8	23	0	23	4
	#2-day2	16	0	0	0	0	1	4	5	5	15	0	15	1
	#2-day3	7	0	0	0	0	3	1	1	1	6	0	6	1
	#3-day1	29	0	0	0	0	6	2	6	7	21	0	21	8
	#3-day2	19	0	0	0	0	6	4	4	3	17	0	17	2
	#3-day3	9	0	0	0	0	4	1	2	1	8	0	8	1
	#4-day1	38	0	0	0	0	13	4	9	10	36	0	36	2
	#4-day2	18	0	0	0	0	6	3	2	2	13	0	13	5
	#4-day3	15	0	0	0	0	4	6	5	0	15	0	15	0
	#5-day1	33	0	0	0	0	8	3	11	7	29	0	29	4
	#5-day2	18	0	0	0	0	3	6	4	5	18	0	18	0
	#5-day3	5	0	0	0	0	0	1	1	1	3	0	3	2
	#6-day1	28	0	0	0	0	6	5	9	4	24	0	24	4
	#6-day2	18	0	0	0	0	4	3	2	3	12	0	12	6
	#6-day3	17	0	0	0	0	1	4	5	4	14	0	14	3
	#7-day1	27	0	0	0	0	8	4	9	3	24	0	24	3
	#7-day2	22	0	0	0	0	4	7	5	3	19	0	19	3
	#7-day3	11	0	0	0	0	4	1	4	0	9	0	9	2
	#8-day1	25	0	0	0	0	3	6	6	9	24	0	24	1
	#8-day2	22	0	0	0	0	4	5	5	8	22	0	22	0
	#8-day3	18	0	0	0	0	4	2	8	2	16	0	16	2
	#9-day1	37	0	0	0	0	6	8	13	6	33	0	33	4
	#9-day2	14	0	0	0	0	2	5	4	3	14	0	14	0
	#9-day3	10	0	0	0	0	0	3	3	3	9	0	9	1
	Total	549	0	0	0	0	114	110	138	109	471
Target gene: ndl
Parental genotype	Vial #	Eggs	RG♂	RG♀	R♂	R♀	G♂	G♀	WT♂	WT♀	Total adult	Total R	Total NR	Total unhatched eggs		Rate	Standard error of the mean
RG.♂	#1-day1	21	1	5	1	2	1	2	0	1	13	9	4	8		0.809	0.022	Egg to Adult Survival (Drive Male)
	#1-day2	22	1	5	4	1	1	0	1	1	14	11	3	8		0.806	0.0247	Egg to Adult Survival (Drive Female)
	#1-day3	18	3	4	3	1	4	2	0	0	17	11	6	1		0.86	0.0322	Egg to Adult Survival (Non-drive Male)
	#2-day1	24	4	2	1	4	2	2	0	2	17	11	6	7		0.877	0.0176	Egg to Adult Survival (Non-drive Female)
	#2-day2	19	5	1	1	1	1	2	1	1	13	8	5	6		21.9333	0.790654	Average Egg Number Per Day (Drive Male)
	#2-day3	27	5	4	2	4	2	0	0	6	23	15	8	4		24.7	1.63872	Average Egg Number Per Day (Drive Female)
	#3-day1	26	2	2	4	2	2	2	1	6	21	10	11	5		21	1.52149	Average Egg Number Per Day (Non-drive Male)
	#3-day2	20	7	2	3	2	1	1	0	0	16	14	2	4		27.0667	1.30246	Average Egg Number Per Day (Non-drive Female)
	#3-day3	24	8	2	3	2	2	3	1	1	22	15	7	2
	#4-day1	24	4	4	5	6	1	0	2	0	22	19	3	2
	#4-day2	22	4	2	2	6	1	1	2	2	20	14	6	2
	#4-day3	29	5	5	4	3	1	3	2	3	26	17	9	3
	#5-day1	25	4	5	3	2	0	0	1	3	18	14	4	7
	#5-day2	22	2	3	1	1	0	5	1	1	14	7	7	8
	#5-day3	24	2	7	4	1	2	3	1	1	21	14	7	3		Parental genotype	p value	Comparison			Parental genotype	p value	Comparison
	#6-day1	25	4	2	4	7	2	0	1	4	24	17	7	1		RG.♂ vs G.♂	0.4526n.s.	Egg to Adult Survival			RG.♂ vs G.♂	0.5883n.s.	Egg number per day
	#6-day2	19	4	4	0	1	0	0	3	1	13	9	4	6		RG.♀ vs G.♀	0.0133*	Egg to Adult Survival			RG.♀ vs G.♀	0.2629n.s.	Egg number per day
	#6-day3	18	4	3	2	2	2	1	0	0	14	11	3	4
	#7-day1	17	2	2	0	3	1	2	1	2	13	7	6	4
	#7-day2	18	1	1	4	3	1	2	1	2	15	9	6	3
	#7-day3	27	2	4	6	2	4	1	4	1	24	14	10	3
	#8-day1	30	5	1	7	3	3	1	3	2	25	16	9	5
	#8-day2	11	1	1	3	2	4	0	0	0	11	7	4	0
	#8-day3	20	3	3	3	4	1	1	0	3	18	13	5	2
	#9-day1	27	2	5	3	4	1	2	2	4	23	14	9	4
	#9-day2	24	6	1	5	2	2	1	1	0	18	14	4	6
	#9-day3	21	1	4	2	5	1	1	1	2	17	12	5	4
	#10-day1	18	2	1	2	1	1	0	0	0	7	6	1	11
	#10-day2	14	2	1	2	2	0	0	1	2	10	7	3	4
	#10-day3	22	2	4	1	3	1	1	2	3	17	10	7	5
	Total	658	98	90	85	82	45	39	33	54	526
RG.♀	#1-day1	29	6	4	6	4	1	2	0	1	24	20	4	5
	#1-day2	26	7	5	1	6	2	0	1	0	22	19	3	4
	#1-day3	53	12	11	9	13	1	0	3	3	52	45	7	1
	#2-day1	21	3	4	5	2	0	1	0	2	17	14	3	4
	#2-day2	33	4	8	3	6	1	0	1	0	23	21	2	10
	#2-day3	27	1	5	3	6	3	2	1	2	23	15	8	4
	#3-day1	30	6	5	4	3	3	1	2	2	26	18	8	4
	#3-day2	30	7	9	3	7	0	2	2	0	30	26	4	0
	#3-day3	20	3	5	4	3	1	0	1	0	17	15	2	3
	#4-day1	20	3	1	3	1	1	2	0	0	11	8	3	9
	#4-day2	19	2	3	2	2	1	1	2	2	15	9	6	4
	#4-day3	22	1	4	4	4	3	1	0	1	18	13	5	4
	#5-day1	24	5	4	3	4	1	1	1	2	21	16	5	3
	#5-day2	16	2	4	2	0	1	0	0	2	11	8	3	5
	#5-day3	30	8	5	4	6	2	0	2	0	27	23	4	3
	#6-day1	30	1	7	4	4	0	1	2	0	19	16	3	11
	#6-day2	25	5	5	2	4	0	1	3	1	21	16	5	4
	#6-day3	19	0	5	6	2	1	1	3	0	18	13	5	1
	#7-day1	36	4	1	6	8	1	2	0	3	25	19	6	11
	#7-day2	27	3	7	5	0	2	0	1	1	19	15	4	8
	#7-day3	18	2	7	1	0	1	3	1	1	16	10	6	2
	#8-day1	32	3	4	2	2	1	2	2	0	16	11	5	16
	#8-day2	9	0	3	0	0	0	3	0	0	6	3	3	3
	#8-day3	22	4	4	4	3	2	1	1	0	19	15	4	3
	#9-day1	29	7	4	5	5	0	0	1	2	24	21	3	5
	#9-day2	29	5	6	3	5	0	1	1	2	23	19	4	6
	#9-day3	19	4	2	3	1	1	2	1	1	15	10	5	4
	#10-day1	29	5	5	6	5	0	1	0	1	23	21	2	6
	#10-day2	5	1	0	0	0	0	0	0	0	1	1	0	4
	#10-day3	12	1	1	2	3	0	1	0	0	8	7	1	4
	Total	741	115	138	105	109	30	32	32	29	590
G.♂	#1-day1	21	0	0	0	0	4	5	4	4	17	0	17	4
	#1-day2	22	0	0	0	0	5	3	4	3	15	0	15	7
	#1-day3	11	0	0	0	0	5	2	4	0	11	0	11	0
	#2-day1	20	0	0	0	0	5	3	8	2	18	0	18	2
	#2-day2	25	0	0	0	0	4	7	7	2	20	0	20	5
	#2-day3	14	0	0	0	0	5	4	1	3	13	0	13	1
	#3-day1	12	0	0	0	0	3	2	2	2	9	0	9	3
	#3-day2	31	0	0	0	0	4	7	8	6	25	0	25	6
	#3-day3	20	0	0	0	0	2	6	5	3	16	0	16	4
	#4-day1	12	0	0	0	0	1	0	1	0	2	0	2	10
	#4-day2	34	0	0	0	0	4	5	7	6	22	0	22	12
	#4-day3	15	0	0	0	0	1	2	6	6	15	0	15	0
	#5-day1	25	0	0	0	0	7	6	8	4	25	0	25	0
	#5-day2	20	0	0	0	0	6	5	3	5	19	0	19	1
	#5-day3	13	0	0	0	0	1	3	3	4	11	0	11	2
	#6-day1	24	0	0	0	0	3	3	3	6	15	0	15	9
	#6-day2	16	0	0	0	0	1	3	4	2	10	0	10	6
	#6-day3	49	0	0	0	0	13	16	11	9	49	0	49	0
	#7-day1	8	0	0	0	0	2	1	0	2	5	0	5	3
	#7-day2	19	0	0	0	0	3	6	5	3	17	0	17	2
	#7-day3	20	0	0	0	0	5	6	5	4	20	0	20	0
	#8-day1	23	0	0	0	0	5	0	4	4	13	0	13	10
	#8-day2	14	0	0	0	0	4	1	2	3	10	0	10	4
	#8-day3	32	0	0	0	0	7	4	7	13	31	0	31	1
	#9-day1	20	0	0	0	0	1	2	4	8	15	0	15	5
	#9-day2	19	0	0	0	0	3	4	3	3	13	0	13	6
	#9-day3	28	0	0	0	0	8	2	9	7	26	0	26	2
	#10-day1	19	0	0	0	0	2	7	5	2	16	0	16	3
	#10-day2	16	0	0	0	0	5	3	3	5	16	0	16	0
	#10-day3	28	0	0	0	0	7	6	5	6	24	0	24	4
	Total	630	0	0	0	0	126	124	141	127	518
G.♀	#1-day1	29	0	0	0	0	7	5	6	5	23	0	23	6
	#1-day2	30	0	0	0	0	8	6	2	8	24	0	24	6
	#1-day3	25	0	0	0	0	3	5	7	6	21	0	21	4
	#2-day1	38	0	0	0	0	10	7	7	9	33	0	33	5
	#2-day2	12	0	0	0	0	1	1	3	2	7	0	7	5
	#2-day3	33	0	0	0	0	8	4	8	4	24	0	24	9
	#3-day1	21	0	0	0	0	8	3	6	4	21	0	21	0
	#3-day2	23	0	0	0	0	2	4	10	5	21	0	21	2
	#3-day3	19	0	0	0	0	5	3	5	6	19	0	19	0
	#4-day1	28	0	0	0	0	5	7	5	9	26	0	26	2
	#4-day2	25	0	0	0	0	8	2	9	5	24	0	24	1
	#4-day3	21	0	0	0	0	2	7	4	5	18	0	18	3
	#5-day1	32	0	0	0	0	8	6	10	6	30	0	30	2
	#5-day2	16	0	0	0	0	3	2	6	5	16	0	16	0
	#5-day3	29	0	0	0	0	7	9	7	4	27	0	27	2
	#6-day1	25	0	0	0	0	8	5	4	4	21	0	21	4
	#6-day2	29	0	0	0	0	9	8	7	5	29	0	29	0
	#6-day3	34	0	0	0	0	7	10	5	6	28	0	28	6
	#7-day1	43	0	0	0	0	11	8	8	8	35	0	35	8
	#7-day2	23	0	0	0	0	2	3	3	6	14	0	14	9
	#7-day3	19	0	0	0	0	2	4	6	6	18	0	18	1
	#8-day1	37	0	0	0	0	5	7	6	10	28	0	28	9
	#8-day2	23	0	0	0	0	7	3	2	5	17	0	17	6
	#8-day3	20	0	0	0	0	5	6	5	3	19	0	19	1
	#9-day1	38	0	0	0	0	6	7	17	5	35	0	35	3
	#9-day2	31	0	0	0	0	7	12	4	4	27	0	27	4
	#9-day3	31	0	0	0	0	5	8	6	7	26	0	26	5
	#10-day1	28	0	0	0	0	6	6	5	7	24	0	24	4
	#10-day2	30	0	0	0	0	11	6	2	8	27	0	27	3
	#10-day3	20	0	0	0	0	3	9	3	3	18	0	18	2
	Total	812	0	0	0	0	179	173	178	170	700
