# Supplementary material for: Assessing target genes for homing suppression gene drive
Source: EMBO J. 2026 Feb 6;45(6):2074–94. doi: 10.1038/s44318-025-00683-y (PMC12992549; doi:10.1038/s44318-025-00683-y)
Supplement: Supplementary file 12 — Dataset EV7 [file 44318_2025_683_MOESM12_ESM.zip]

Archive with 9 entries (9 files):
- Dataset EV7/dec.fas
- Dataset EV7/ix.fas
- Dataset EV7/ndl.fas
- Dataset EV7/nox.fas
- Dataset EV7/oct.fas
- Dataset EV7/stl.fas
- Dataset EV7/sxl.fas
- Dataset EV7/tra.fas
- Dataset EV7/vir.fas
