# Supplementary material for: Assessing target genes for homing suppression gene drive
Source: EMBO J. 2026 Feb 6;45(6):2074–94. doi: 10.1038/s44318-025-00683-y (PMC12992549; doi:10.1038/s44318-025-00683-y)
Supplement: Supplementary file 12 — Dataset EV7 [file 44318_2025_683_MOESM12_ESM.zip › Dataset EV7/dec.fas]

>Drosophila melanogaster
MRLFSLLPLLALLVVQ-----------AAGQSEVTSDDPATDAGSTTNSTTDTKPRIPSQDEILGQMPSINPIRTGNP--QMDAFYMMFPALGSLLKWGSLFPAYSILG----------AIPDNLQPTAAASKVVLVLADDATAKTRVARQNPPPN-------------------PLGQLMNWPALPQDFQLPSMDLGPQVGSFLAQLP--------------AMPTVPGLLGAAAPVPAPAPAPAAAPP-PAPAPAADPPAAPVPDAPQPAILGQAALQNAFTFFNP--------------------------ANFDASSLLG----------QSVPTFAPPNLDFVAQMQRQFFPG---------MTPAQPAAAGTDAQ--ASDISEVRVRPEDP-----YSQEAQMKIKSALEMEQERQQQAQVKDQEQVPLLWFRMPTTQNQ----------DATEEKTLEDLRVEAKLRAFERQVIAELRMLQKIELMAKQMRSSAAAQNG----DSPYRISYPLSRTPIHKITRADIEQALRDDYVRRLVNKEAQRRARNSGIN---------TQKANALKRQAKSQDQTLSKEDIVQIMAYAYRMANEQMESEKGKQDKVYAAYRTEQNPMMMQQRQWSEEQAKIQQNQQQIQQNPMMMQQRQWSEEQAKIQQNQQQIQQNPMMMQQRQWSEEQAKIQQNQQQIQQNPMMMQQRQWSEEQAKIQQNQQQIQQNPMMVQQRQWSEEQAKIQQNQQQIQQNPMMMQQRQWSEEQAKIQHDQQMAQQMAQQGLMMTEQRQRQWSEDQAKIQQAQQMAQQTPMMMPQMQQRQWTEDPQMVQQMQQRQWAEDQTRMQMAQQNPMMQQQRQMAENPQMMQQRQWSEEQTKIEQAQQMAQQNQMMMQQMQQRQWSEDQ-AQIQQQQRQMMQQTPMMMKERQWAEENPQSVQQQGPMMMQQQ--MPSMMQREVEDED-NKAEDDLVGEAGPQMPENEGTARHK-------VDALGVGGNK--RKKSKSKSAPPTVINYYYAAPQR---------------------------PVVQSYGTSYGGGGYGSN-----AYGVPRPVNSYQSQGYRAAVGNDEVDEMLRQHQTMARTINPKQPGEVGGSESQKS---------------NSNPPTTLTPAPQEQPQEHRVHKSPS-------------SAPSETEIENAPSSDPQVG-SIFTYGEGLLHPFMGLLPVERPD-DPWNQKPYDPHHPLYTGGGSYDAYLRDGRHRRDTHIMGQGTQHGILTPGMLERLLRIKMDFQRRFPHLYKGMLN--HHTNLTRVEVQPPVLGKISKPKTKTKPKNEDEPVFELGAAERSLFEDETNDSLEKDPEPEPDEEDDRDVEEPSESSEPRGFSSKKSRDENDIDYFNFDDDDVDD
>Ceratitis capitata
MIWFKNVALLAFLLAISIASIASVQGSASGTAAEPQDEDTIDLTPSADPTSEKNQDNRGDGQIVGQSLLTPLLGQGLLPAPLNMFSSMFPALNSLLLLGNLFPGASLMGPPSLLGSTQQMGPSATDESPAASKVVLVLAEDRNPHVAMRVANQEAARTIRQNDMLSQMLNQFGQVDFGQMLSQSLEQMQLQNPGQLLQQNPGQLLQQIVPQDLSQPWSQLLSQTFQQIPGLDLSQFPLIGQAPTSSEPTVGAAMESAGGEGAAPAADAPASAPQQAFQFPNFQTAIDAGTQMLGQALQQPNSDPTGAFQLPNIQSALDAGTQMLGQAFQQANSDSSTSGFQLPNIQSVIDSGNQMLSQSGGLFNFRPLQSLDPATSASDAEPAASQISEVRVKPEDLPLRTTFNQQQAQKDEKMDDLKMMSALQKKILHK-KLPILWFHIPTDSSERNHDFGSKTYSQTNTKSLEEMQLETKLQAFQRQVVTELKLLQDIERKAKELRSAAKGSMAKTFKDNNSSNESALSKIPIHKITRGDIEKALNDDYVKKLLHKTAITTRKETSNSPFEQLLVPSSMNIKRQTMQSTMKPRQMTREDIIRLMAYAYRMANANGIRMLDSSENMKTTQDSNENARQSSDNSFTQTYRQWANDARTPSQMADMRPTAKQWMDEEMQMSHKKKIDQIPTRIPMERQMEEKIERQWAEEQTQPQRFSMKQNFDTQAPHNAQQRQWVNQKSDITALMQQHPLQQMPIMMQQPQMVGQQTPMAMQQWHMVEQTQKDQPQQMQTMMQQPLMVGQQTPMAMQQR----QMVEQTQKDQPQQMQTMMQQPLMVGQQTPMTMQQLQMEHEMQQHQPQQIQTMMHQPQMVGLQTPMTMQQGQMVEQTQKDQPQQMQTMMQQPLMVGQQTPMTMQHRQMVDQFQKHQPQQIQTMMQQPQMVGQQTPMAMQQWQMVEQTQKDQPQQMQTMVPDIERQMQEENMIGEAMPQMPENAEKARHKGWPVVDEFDIFGVGGGRDHKKKHKGGPLRPTVINYYYNAGGRGPSYGGGTGYVRGGGAGYGSGSTSYTSNLNPSYGTSYGGGAGGSYSGNSAAGSYTSGYPAASSGLYRTAVGDEEIRAMLKEHSQMKMMPEPDRNPVITTDMSTTSPFQSTTSSIDDINQQDTTSYTTSTETPLKNQKKNRTTAPSTTIEVTPSPATFKLSSNTNDNVETSSAMDPEIVGSLFSFSPNILRPFMQLQPVPLYESDPWNHKSYDPHYPLYEGGGSYEPYLQNKRMKRNSHAYTN----NILTPSILDNYLKILVLFEKSFPQLYKSLREQQQAFNLTRVSVKPPVIPKVVT-----------YPATELGAAELLPADIQNSTQAN----------------------------ELKTKRDDLEDYFLFDDEEDE-
