# Supplementary material for: Assessing target genes for homing suppression gene drive
Source: EMBO J. 2026 Feb 6;45(6):2074–94. doi: 10.1038/s44318-025-00683-y (PMC12992549; doi:10.1038/s44318-025-00683-y)
Supplement: Supplementary file 12 — Dataset EV7 [file 44318_2025_683_MOESM12_ESM.zip › Dataset EV7/ix.fas]

>Drosophila melanogaster
-MNPNMNMMPMS--------------------------GP-QMMQ-------VMQSSP----------------SGPPGPVQHQQQQPPQPLQQQQ---------QAEKLDNISRVKSLLGPLRESMFLTIRSSAFALQQNNLADN-LKRDTGAHHVPRFDKHLEDFYACCDQIEIHLKTAMQCLQQQNSSNHYLPGPVTPMRMETFMPDN-AGPISYPTYLNTVRVHIQSAKDIHDTLISAAQNISQAD-------
>Ceratitis capitata
-MNPNMNMHNIQQMN------------------ISQVGGPNQMMQSGVSPVSMMQASPQQQMQGQMQ-------AQVSNAAQQQQQQQQQQQQQQQ---------QAEKMDNILKVKSLLSPLRESLFLTLRTGAFALQEHNLADN-LKRDS-VSHAGRFEKHLEDFYAYCDQIELHLKTAIQCMQQLSSAQHYLPSAVTPARIEPYMQENPGGPMTYSTYLNIVRVHVQSAKDIHDTLISAAQNISQAD-------
>Spodoptera frugiperda
MNHNQMNMHVPM--NTV-------------------GGTPNVGMQ-------MPVPG-----------------TIMQQQSPQQMQQPVMPQQPQ----------QQDKMDNISRVKTLMGSLRESIPMTLKSAAQILHQNHNVDSNSQKG-IDNPVPRFDKNLEEFFSICDQMELHLRTAITCIQQAQSAAHYLPMTVMPSRLDTGPATTDTS-LSYPQYLNTVRLQITYAKDIHDTLVAAAQNISPTE-------
>Plutella xylostella
--MNQMNMHVPM--NAV-------------------AGAPNVGMQ-------MPVTG-----------------PIMQQPSPQQMQQQQMQQQPMP------QQPQQDKMDNISKVKTLMGSLRESIPMTLKSAAQVLHQNYNVDSVSQKG-IENPVPRFDKNLEEFFSLCDQMELHLRTAITCIQQAQSAAHYLPLTVIPSRLDAAPTTQETNPLSYPQYLATVRAQVSYAKAIHDILESAAQNISPPELPDKGQV
>Aedes aegypti
-MMNQMGMHMQQ--PGV-VPGGPGGPVGMAGGPVGGVGVSPVMMQ-------SPQMQ-----------------QQQQVAAQQQQQQQQQQQAQAH----QQQSQQTEKVDNISKVKGLVGPLRDSLSTTVKTAAQLLQQNNLNDAGTKGGDMSTTTPRFDKHLEEFYSICDQIELNLKTAKLCMQQGASSQQYLPIPVAPTQ----PNPAETNALSYSQYLDVVKIQIGYAKDIHDTLICAAQNICPSE-------
>Anopheles gambiae
-MMNQMGMMMQQ--QGVGVPGGPGGVGGVGMPGPGGVGVAPGMMQ-------SPQMQQAQQQQVQQQQVQQQQVQQQQVQQQQQQVQQQQQQQQQHSQSAQQQAQQTEKVDNISKVKVLVGPLRDALSTTIKTAAQLIQQNTLADAGSKTVDLNN-APRFDKHLEEFYSICDQIELNLKTTKLCMQQCTSSQQYLPIPVATSQ----PPLPETNALTYNQYLEVVKLQIGYAKDIHDTLICAAQNISPSE-------
>Culex quinquefasciatus
-MMNPMGMHMQQ--PGV-GPGGPVGMPGGPGGPVG-VGVSPVMMQ-------SPQMQ-----------------QQQ----VQQQQQHQAQQQQQQ----QQQAQQPEKVDNIAKVKALVGPLRDALSTTIKTSAQLLQQNNLNDAGTKGGDLNAPTPKFDKHLEEFYSICDQIELNLKTAKLCMQQGASSQQYLPIPVAPTQ----PNPAETNALSYSQYLDVVKIQIGYAKDIHDTLICAAQNISPSE-------
>Leptinotarsa decemlineata
---------MLI--SLQ-------------------QQQQNSQQQ-------AVQQQ-----------------MQQQQ-QAQQQQQAQQQQQQQQ------Q----QPLDNISQIKALIGPLRESLSTTIKTAAQTLNQNSQVDAGIQKG-VDVQIPRFDKNLEEFYSICDQIELHLKTSLKCQSQQESSNRFLPLQVAPTRSESLG-MNDN-TQSYPQFLAAVNMQVSYTKEIHDTLVAAAQNISPSD-------
>Rhynchophorus ferrugineus
-MFSMPDKNIQF--GMA-------------------KQQEMQQQQ-------AQQAQ-----------------QQLQQ-AQQLQQQAQQQQPQQQ------QSQQIQHLDNISKIKSLVVPLRETLALTIKTAAQTLNQNSQIDSGSQKT-PDVQIPRFDKNLEEFYSICDQIELHLKTSIKCLMQAESSNRYLSLQVTPTRNETLG-LSES-TLTYPQFLATVGAQVSYTKEIHETLLAAAQNISPSE-------
>Periplaneta americana
-----------M--NLP-------------------PMQQQGPGV-------MPQVP-----------------QQPGPGTPQQAQQLQ-PQIQQP------Q----EKLDNISKVKSLITPLRESLSLTLKTAAQTLHQNSLVDVGSLKG-VDMAVPRFDKNMEEFYSICDQIELHLKTSIECLAQGTASQRYLPLPVALTRTDPLP-SQEGAALTYPQYLATVRAQVGFAKEVHDMLVGAAQNVSPGE-------
>Blattella germanica
-----------M--NLP-------------------PMQQPGPGV-------MPQVQ-----------------QQPGPGTPQQAQQMQQPMPQQQ------Q----EKLDNISKVKSLITPLRESLAVTLKNAAATLQQN-----------------------------------NLKTSIECLSQGAASQRYLPLQVALTRTDPMP-GQE--ILTYPQYLATVRAQVGFAKEVHDMLVGAAQNVSPGE-------
