# Supplementary material for: Assessing target genes for homing suppression gene drive
Source: EMBO J. 2026 Feb 6;45(6):2074–94. doi: 10.1038/s44318-025-00683-y (PMC12992549; doi:10.1038/s44318-025-00683-y)
Supplement: Supplementary file 12 — Dataset EV7 [file 44318_2025_683_MOESM12_ESM.zip › Dataset EV7/ndl.fas]

>Drosophila melanogaster
------------------------------------------------------------------------------------------------------------------------------------------------------------------------------------------------------------------------------------------------------------------------------------------------------------------------------------------------------------------------------MNYNMDEMEATRLLRHPRRWWSIGFGKRIVAISILVIIVLLFSLVYHGLVVEKIDQVQQIAALNARHQVLFNQPFEEDQSALIVSPQTLHFKLLDEDMNKDMEDSKNRRRKHMRQMLVKFRLNKKHRMRRDLHGLDLLDPVRMEA--NMQHLYTKLRSKRAREALS--QLEHEFVRCKKHTP--QDCMSAFLRMYKMAKEVTEKMEKMKAIMREQQPKLE----SSSMESHEQKG---TFSPADLIQVTTAEATTVAVHATEKPARTKIK----------PSRISWIIDGHDHDESPVYTDGAPKKE------------------------------TTKAPWNTTQLVEITTTKIDATATERTTVESTTEKISWILDHFDKPQEILRT-----TEGPGQRIIRNVTTTSASSEPIVDTENTNSDHVPTTENGLVFN--------ITTDGPVETTKSTAQRKLSFDWILDGEENVEPEVKSTNTTTTTAATTTTGATSETIIVTTELPKITFDWIIDGREVVEPQETTTEVTGTTERLRKMPFDWIIDGEEVVEP------------QENVTTTTIATTVAVSTTEINERIHNSTAYPTKPKPVKFDWIIDGGESSGEVSTSSTSQPKLTTREAISNPESPRSSHPLDNPTSIENMLESFEQHEEQK-------PILRVLNANESS--SETVTDGYERQLWLKKFED--QARPNQNELIDTFGTALDAKALDKMGPKINPLNGHTWNAADAQILSLCERVALRMRNKVATMSDGETKEKGETFTASPSVQFTSRAPG---------------GFPVSGETMKASAQFMFNPNFGMPSIPVCFYMTPANFRMP----MWSNTPTFMGMQGAHFGGS-SNPGAGIFFVPQQFGPSGNFFGGSGGSGAGGQ---GANIFSKNASPQKPTNGQQQ--VYCSYMQNQSGQGAGQSQTSSQQQQGGQS--AFSNANFKMRHANQTNT------ANQQGQIIYASYAGLPQQP-IQERSRCPEPDQFSCFGQQECIPAARWCDNVVDCSDGSDESACTCADRVDEERLCDGYEDCPMGEDELGCFGCESLAYSCYENPQDFAKRNRSTISMCYSRLERCDGFMNCLNG-RDEEQCSMLVTDVADHMSHGASASEGYLYHNYRGDWHPVCNNGEKWAALACQMDENSRM--------DHSASLNVSFQTLTLPG-PFIEPSLHAGVHFAQACHGRNSHDSLVD----HVAYVKCP-PMQCGLPSK-----------SSMLEHSKRVRRAVSDSK---------------------EIVGDGRIVGGSYTSALQWPFVVAIYRNGKFHCGGTIYSDRWIISAAHCVINYGKYFYEVRAGLLRRSSYSPATQIQPVSHVVVHQAYERRSMRNDLSLLRLLNPLQFNRWVKPICLPDKGRTTVGDDWIWGPVEHTLCTVVGWGAIREKGPSSDPMRQVIVPIRKKCTDPED---------QASEDICAGDPDGGRDACQG----DSGGPLFCRSVSNPDE----------FYLAGVVSHGNGCARPQEFGVYTRVTLYLDWLEMATTPRLLPKLQPLQLCPGFICVWGGKRCIAKRQRCDRNVDCLGGEDEVGCT---------------------------------YNFLPDMVGGVRQNISTTTESDYHPVKESEEKSKMRE---------------------------------------------------------------------------------------------------------------------------------------------------------VIPIDDEDLKAEQ----------------------------------------------------DEEDLLKSTTSLGQTETTQGPM----DLSFAEQITSTTSDDLSITDETTSTDFTVSDSATSPSTLLPTTTN--------------------------------PSTWLPSTNIETSTFSFTTT------------------------ESEASTKQETLPTTVAQTTTIP-------TSTEDLKKLTDLVTEFIESTTFETTMEVETTTLSLTSTDAPKLVTTEGVKETTTTEDTTTISSIVTLTTTPLAT--------------------------ISTTILTTEKHVAVTTLAPTTTTESAKTTT---------------------------------THSSSTHSEKD---QIQIPNKFVCKKMSQIVDIMMRCDRKVDCEDGTDELDCTCKDYLKGSLKG-LICDGKADCEDLTDEQNCVECQ-SNEFRCPLSKTCLPLSSRCDNKVDCKFKEDEKDCFALTNGHDVHFDVHQQPKFSSTGIFSR-NGHGVWRVVCAHETGYHEHQAKTADAVCALLGFNGAHYFNSSEFVTQHEMQPITPELKGGRNRMSAQIHSMVGDNVQFTENEVIIPELGHPSASRPEKDRLLPRKCVGIYVECNPYSNKTTPLKTFSAGQVVKEKPIEQVPVLSPTIETHNTPNVHFKPQIPAMVVNKKDEILDRLDKLIKSKKNKTILVNEQLHEAIEELHWPWLADVYMNGDLWCIGVLIDKHWVMVHESCLSGIDLETHYVSVLLGGGKTKRSAHRSNHEQIRRVDCFEGVP-------KSNVLLLHLER----PVRFTHHVLPTFLPDSSHQNQSHARQCISVLHDDATGRIKTVAITRIHNATNC----DSCYKLQEKQPPANLMRLLNVSAEDMASISEEVELINGVAPT---ELPAITKFTTCNQFGLKNVSDAHHNPSDQGVLVCRDSHTGWFPTALFNYNNSDCQSFKQPFGIRTLELVYKSLQDIIDKPSC---KMLLPAPDCSTHRCPLGTCLPQAAMCNGRSDCHDGSDEEETKCR-----------QQKQQCAPGEMKCRTSFKCVPKSKFCDHVPDCEDMTDEP-TICSCFTYLQATDPSKICDGKRNCWDKSDESSVLCNCTAD-HFQCSS--SPEDCIPRDFVCDKEKDCPNGEDERYCFGIEHPLHLQ-KKDFWTNSQHTQPEIAPQYGQVIEQTYGIWHTKCFPKSKPPQVDEVREICKKLGYNPYRQPSYRLIDDEENKPVHTYELADRQGRSFSNE---SLMGKYRDSTKALIISKFSPLQLNERLTLFLKSSRPIAELVRWNATDSSMCYRLEIRCA-
>Ceratitis capitata
-----------------------------------------------------------------------------------------------------------------------------------------------------------------------------------------------------------------------------------------------------------------------------------------------------------------------------------------------------------------------------MAKIKLPTDDKKVFNAGCQRKCLKTTLVRVLAISGVTLMALMIILVYHAITLHEAGKHHPVAPTGPQYQTFVHSDNE---------------KLTDERHVTGNEFDQNLIVQQLR------SIDVRQRHGRSLP--DPLDPVFLEHGPNFDSLYAKVRNKRTRIELG--KLEKEYLRCKKESVNSSSCMVAFLKLYDLAKEISEKVDKMKEIFDDNEETLQRSNSSESTESHEVNRRNETDTTKDGSNDTTTAATTEARLITVTEAASVTNRNASANGEEEPIHYNWIIDGQDED----ITDQAPLKENVTEVSDFVSTTTMAAIKKVTNITENLPLRTSRGPTSTSTEATPTESGKNHNDTSFTHTENESHKISWILDGYENDNETMTVDKPIINETTAKPTHMNVATENSANETTTPSTIKVTVHEKPEKISWIIDGHHDDDKEKAEEDEEEFVANTTKSNLSKEIVSIGTEKVLWILDENDENDENVETTAKETPKSTTQIKDKSDRIS--WIIDGHDDESVTSSTTRLTTSSTRNIFEELEEVTEGVEKEEEKLRKLKYDAMIEQEQVESKTPRTTVAEQPTTTAPLKHATSSLVMNQTVHLTNTAGITITYGGDCMTTTTTKPEQLEQEKARASDTQDRSHPLDHPSSAENMLEVSEKYHKFK-------PFKAVSVSPKLKNITSTTTSPYNAEMWEKLFRQSSAVQHQQDELIDTFG-PTDIQSMLEFGAKLNTANTNTQGLLDSQFLSLCDQIVARR-----LLNKGMNTEE-EPFTPAPNPQFTSRGPG---------------GFPVTGETMKATAQFIYNPNFGMPTIPICFYITPANFRMANQSPMWSNN--FAGMSGGFSNPMGLNTPNGVFFVPQNFGPTGNFFGPSGSTGTGGSQTSMGNVFGKNAAARK---QQQQ--FFCTYMQNNGNNSPSGGSGRGGLGGSGINGMGFRTDSFKMRTSGQ----------NLTNDIIYASYTDIPDHLGHADHFQCSLPEQVACYGGKECIQESAWCDGFVDCADGSDEAACRCIDRLASKRICDGYADCPMGEDELGCFGCNDLIYSCYDGPEDYAAYNRSTVSMCYSATERCDGVMNCLNG-RDELECNIIVDNVLDHMSHAASSSSGFLFHNYRGEWFPVCNNAQKWASEACAN----EA--------EHSATPNVTFREITLSG-TFIEPTLVGQARFPQSCQQRDAHDKLVD----QAAYVDCMSTTQCGLVKKKVKTPFRRKRSGSLSKLHKSIRQQQEQRK---------------------RENFNGRIVGGSYSSPLQWPFVVAIYRDGKFHCGGTIYSEKWILSAAHCVINYHKYYYEIHAGMLRRTSFAGSTQIRTVSHIIVHQAYERRSMRNDLSLLAMAEPLKFNRWVKPICLPDVGRTTAGADWIWGPEENTLCTVVGWGAVREKGPGSDQLREVIVPIRKQCTELED---------KESEDVCAGDADGGRDACQG----DSGGPLFCRSVNNTEE----------WYLAGVVSHGNGCARKGEFGAYTRVALYLDWIEMASKYR--TKLQPRLTCPGYTCVWGGNRCIPMKRRCDRIVDCLGGEDEVGCI---------------------------------YNFIPDLVG-SSKNISSTTESDYHP----EEVVKTTH---------------------------------------------------------------------------------------------------------------------------------------------------------CKAADT-ARNAGV----------------------------------------------------EEENEVEVDDEKASTERRVSDD----EESITNASTATITQNITKIESSTN---DATEYTTDFSTTESSDID--------------------------------ETNATPQATFADLTTSETIS------------------------TQSTPSIETTADSTTTEDVITS-------TSTTQITTTTEMTTNIPSTTTIVTTTEITTTPIG--TTEPSMADTTESSLSTDTTTVSLTPFDVENLVTTSTTG--------------------------STFSTTTSPAKIWLSQATSTEATEATETTT---------------------------------KISKTSTEKPHSFINATLPGKFVCQRIPQIVELINRCDRVLDCEDGTDEDSCSCRDYLKGSLNI-LICDGKVDCEDLTDEENCGNCQ-DSEFLCPLSKTCVPLRKRCDNNIDCDFKEDEKDCFALTNGKKIILDADRRPLLTNAGIFSR-NNNGTWRVVCSHEISHSDGIASTAASVCVQLGFKSLKFYNTTRFIGHNAIIPIHPDIQKKQKLLQAHFSTISADNHQFSGAERQFRANDQAFKARTQFIEHTRDECLGLFVECEAKAYKMEPLKTISAGEQLAPAGVPST-GLEPALETHGKPNVFVTPPSTLVLVTKKDEVLDKLDGVIASRKNMTLLVDNKLHEAVEELHWPWVVDIYVDGRLWCVGALVDKYWVLVHESCHYGVRFNTNYIAVLLGGGKTKGLRHKSTHEQIQRVDCFEQVP-------KSDVLLYHLEK----PARFTHHVLPTFFPEFSTKAAGESQQCIGILHDEQSGRIKAVLAVEEHNDALCRVSDMSCYRLIERTPPRRLLAELGVSDEDFASLSEEVVFKEDFSESNEFSSLAISRFATCTQFGKKNSSRLAFEPVDQGILACRQADSGWYPLALFDYNNTNCYSFKDSFALRTLEKVYGTIQSLIDQPKC---EHPHEAPVCSTHRCALGDCLEEEQICNGFNDCHDADDEEKEMCM-----------GQKKVCQPSELKCRSTYKCIPKTKFCDHVADCEDMTDEP-TLCSCYTYLQATDPKKICDGIRNCWDKSDESPALCNCTEN-HFHCGV--ASKECVPRDFVCDKEPDCPNGEDEKYCFGLEFPKQIVTEKTGFSKLPQLKHKQLPQFGQVIEQTYGVWHTKCFPRSRPPDVNEVRQICKQLGFSPFKQPSYRIIDDVAKKVVETNEWPDQRGRSFGNDEESPLHERYRSATKAVVVSKFSPLNLNDDLTLFLKPSRPIAEVAQWNATDSDKCYRLEINCM-
>Spodoptera frugiperda
-------------------------------------------------------------------------------------------------------------------------------------------------------------------------------------------------------------------------------------------------------------------------------------------------------------------------------------------------------------------------------------------------------MTSENMKERWDQLGLPPMELAE----------------------------------------------------------------------------------------------------SSGNSRDNNG---GNRCLF--PSLQKLILLLLLTFFAVGTYILLLRISENTD----STKIIIVTGNNDLPNVTLRNMELYSIHLDKEAKNETSEESSLDPLIIERKKRDTLEKTAENMEEPIL-------------------------------------------------------------------YSDELLQKSRELMMEYDAHCKNENKNEICKDLVTKLRELQNDDEMKI-----------------------------------------------------------------------------------------------------KEDQPKMNLDVNNNVQRVATEGKAKNSVDFNDLTKRDTLMNLEHFMDNVPMPMNARNHDPLPS----------------------------------------------------------------------AHMVPHSHSVTPQHLSDTCLLARLIKQNYPRAKEIYEPSSDYLHTQHHE-------HPVMSKAR----FFSPSVHTPYIQERDMDMQRRK---IHPQD---------------------------------------------------------------------------------------------------------------------------------------------------------------------------------------------------------------------------VDIFMSMLTPKAATPRES---------------------------------------------------NQTKASREAMCPRGTVSCLSGDTCIDEKQWCDGNVDCLDVSDEASCACKDRVDKSRLCDGYFDCPFGEDEMGCYGCSETMFSCEDLDISAQST-------CFSKEQRCNNVVDCPNH-KDELECNMLAPSLLKKPLFAISNTEGFLHRNFKGDWYAVCKNPYMWAHDACRRETGVIIRPPFISTVPIDPMVKIDYLNTGPGGLIQTSDTCMNSSAVYVTCPDLICGTRVQS----TSQLLKQSNVMENRLFGRNKRNFPARHAYPPLFYGNRFKRDVDQDSTKTNYGMG---INRFGAFDTMRNKRTESRVVGGRPSQPAAWPWMVAVYRNGMFHCGGVVINHSWVISAAHCVSKFWKYYYEVQVGMLRRFSFSPQEQSHRVTHVIVNQFYSQTDMKNDMSLLRVEPAIQFSRWVRPICLP--GPDTAGPDWLWGPAPGTICTAVGWGATTEHGPDPDHMREVEVPIWENCKHRED---------QTGKEICAGFVEGGKDACQG----DSGGPLLCRNPLNSQQ----------WYMAGIVSHGDGCGRKDEPGVYTRVSLFVKWIKYYISSNTLPTIQPIQECPGFKCDTGISKCLPLKRRCDKIVDCLNGEDETRCD---------------------------------FTKASF-TDSLLMETKNTLEEL--MERKEAETEAPLMSTASNQENMMSTRMPMDKETPKPQLD--------------------------------------------------------------------------------------------------------NENPLSSTENILGMSTNGNRGNTVSTMMAFDEETPKPQLDDDLSSAELHLHKHGW---------------------------ESKKIIKQEDIISKENADDQSKTVDETP--------DSSQTMFENNDRSSEGVVSSKDNAVTESVVKMTTVSRGDVELITM-------------------------GFDPASLESGSSVLETTVNYIPPG-----------------DYLNGEDNVTNNVFDENIEDNVTSNVLDQNVEENVTSKVFDQNIEENVTNNVYDQNIEDNVTNNVFDQNIEENVTNNVFDQNTVSQVETSTSGLIVKDAMDQVKEATSSSSKEN----------------LKENVNGRSDNDTGLIVKLLPESQTLSPDQEEDSKLIHEDLQQITANINKENKGSKSLPVTEDLNHLEDIVTSELEPPKSRRKHRNPPTFECRRIDQTIPYHMRCDRKADCEDGTDELDCTCTDYLITFDDK-LICDGRPDCADGQDEQDCFSCP-DDHFLCSKSQVCLPEKHVCDGKRECPLGEDEMNCYALSNGQEMEFDLDERPLVNLEGYLTKKHFNNEWHVLCYDELSTEE-QEQAATHICRYLGFSGANRYPVKYININK-------------------------------NDVMGIESHNNRHRRETNQRVPVHFVYRMEGSENDTSRHTIIKGPQVLKEECVPNVTKTCKALYVACDNTLFTNFDDEDDSVNSVFKRDSS---------------------------VSNREWPWIAKVFVEGDYKCTGVLVNLSWVLVSESCLWDATLSHHFITVVLG-SHRTLEGLTSMHEQVYQVDYKKDIY-------RNKAMLLHLKE----PAHYSNVVKPMIVASAYTPDEK--STCVAVGQDYKN---NTISVFLEETHENCHPSNRCFKRKSTEN---------------------------------------------------ICPVEVKSTQHWAGIISCHNDE-GWYPAATFVDGRGECG-LQDHINATAIDHLKHEIHRHYGKKKLPSLIETEFGDDCEGTRCGRGRCVGLMQVCNGIRDCEDGNDESEQACEKKNTMCEKDPYHRGCECTVGQMKCHN-GKCISKELFQDGNDDCGDGTDEPGRSV-CAVYLARVMPSKLCDGILNCHDRSDEDPMFCKCFAKKSYKCGSKLGVDHCVAPDMVCDGVRDCPNGEDEQVCIGLNAP-----------------HGTPYGTGQVTVRRHGVWHSKCYSSPN-HTKTELEAICAELGFRSGHAKQIKQI-----------------------------ENFVVHPYNNLVVDPFNEITLNNNTVIKMRNSHEPIAKPVFDEN-LKECYPVFIECR-
>Plutella xylostella
-------------------------------------------------------------------------------------------------------------------------------------------------------------------------------------------------------------------------------------------------------------------------------------------------------------------------------------------------------------------------------------------------------MNEKVQLEKT--LGLPPMELAE----------------------------------------------------------------------------------------------------GTTYIKRESGSNIAQKCFH--PWLKRALQTVLLTACAVGTFVVLLRLLQSTDNNNKSTEIIVVTGLRDSPNITVQ---QHNFEIILQLRNKTSNRS--------RRKRSITSK--QDLLATFK-------------------------------------------------------------------LHEEVVKKARNIVMNHDKPCNSDTQDSICRDLVHKLDLVTK-----------------------------------------------------------------------------------------------------------KRSAGHTNEGLKN-HEDVLTSARESDTIIEDVNHEGDHIMDANEGEDHHDHGFQARSQYPGPAY---------------------------------------------------------------------PNPGPSYPIVAPAPIADTCLLARLLKHNPQQLHGVYDVPPSYIPHSPVP-------VPYQQIPPPYPEYGPPAYHVPYHGRAVSDVQEHEDHNVHPQD---------------------------------------------------------------------------------------------------------------------------------------------------------------------------------------------------------------------------IEILRSHTTTPRITLTN----------------------------------------------------ESLSSTREADCPIGSVSCEDGGSCVAQKQWCDGLVDCADASDEARCTCKARVDKSRLCDGYYDCPFGEDEMGCFGCSEDTFSCEDLDLNSRSS-------CFSREQRCDNTADCPNR-KDELECNLLAPSLHDKPMFAVSNTEGFLQRNFRGTWFPVCNNPYMWAHDACRRETGLIIRPPYIQMVPIDPRLKVTYLNTGPGG-VQMSDSCVNSSAVYVTCPDLLCGTRVLT----TPQFLRENAAFENHLFGRNKR-FLLRNPRYSIVYFNRSKRHVNSTFSRNSVAEENV-PYIDGGIRGWRDKRAETRVVGGRPSQPAAWPWMIALYRNGMFHCGGVVISQKWVVSAAHCVHKFWEHYYEIQVGMLRRFSFSPQESNHRVTHVIVNQHYDRVDMKNDLSLLRVTPSIQFSRWVRPICLP--GPDTAGPDWKWGPPSGTSCVAVGWGATVEHGPDPDHMREVEVPIWGQCKHRED---------RAGKEICAGPVEGGKDACQG----DSGGPLLCRNPLNAQQ----------WYMAGIVSHGDGCARKGEPGVYTRVSLFVKWIKFHIFSKTLPGIQPKQECPGFKCISGIAKCLPKKRMCDKIIDCLDGEDEMNCN---------------------------------FDSPLHGADKNMFISENTVEKRNNFETKEAETESPTVKDTTQG----SKDIIEDTDT-------------------------------------------------------------------------------------------------------------------SETNNIR----------TVSHQATMRDNS------------------------------------------------------DSAGTVSRGDIETISISVTKDP--------LESRSMMLDSQKKNE---ELRESDIPENFDDFTTITTQ-----------------------------------SPEKNSITTISDTTEDFS-----------------------QSVEHETQSVENESQEIGIK-NPQTKSTTEKIHAEQDSDSTEEKDHSKERKINKEDQEATDTTTTDSSSVANTDIIDSTTQKSTITTRSETVDLDD----KESKTFSLDLP----------------LDE-----SDLTNNHHVNKHDQNSDLSSEPESKS-------------IVDKIKG--------------LVLAKYLVPANIKKKHRVPKFFECRRINQSIPYHHRCNHKADCEDGTDELDCSCVDYVTTFDEK-LICDGVVDCADGHDELNCYSCA-DDHFLCKKSQTCLPLSFVCDKKPQCPQGEDELDCFALSNGKNIEIDFDGRPKVALEGYITRRNRN-NWNIVCEDKLSFDR-QEAAASHICRYLGFSAANSYHVKYINIK---------------------------------DEILTESNNDFRRKRDASSVPISFMYRTAEEDSDKARNIVIRDPQVIKEQCVPNITKTCMSLYVSCELNLYSDFTEFYELENDIAFRQADG-------------------------KAVRRLWPWVAKVFVEGEYRCTGVLVDLSWVLVSHSCLWDSMLIQNYITVVLG-AQRTLKATHGPYEQIYQVNGKKELY-------HSKAALLHLKE----PASYSRLVKPMVVPAVTTHSEENDAVCVAVGQDDNN---KTVSVFLKETEEGCDLHNKCFKRHKPEL---------------------------------------------------ICPADMKSRRSWSGIVSCHSAR-GWAPAASFVEAGGECG-FGDRIVGVDVDNLGSEIKHASG-KVLSTSTEQVTTDACDGIRCRRGKCIKFSQLCDDVRDCEDGYDESDTACMKKQTVCEEDPHHRGCECTSGQMKCKN-GRCIAKELFGDGNNDCYDGSDEPGRVVTCAQYLSRVMPLRLCDGVLHCDDKSDEDPMFCKCFSKKSYKCGS---TEHCVAPDLVCDGSPDCPHKEDEATCMAISAP-----------------EGTPYGTGEVIVRSHGVWHSKCYPKEN-HTRSELEDICRQLGFISGHAKQLKVG-----------------------------QKSTFHPVTKVVLEPFTEVVLNNNTRIKLRNSDQPLARAVVNED-LENCYPVYIECL-
>Aedes aegypti
--------------------------------------------------------------------------------------------------------------------------------------------------------------------------------------------------------------------------------------------------------------------------------------------------------------------------------------------------------------------------------------------------------------------------------------------------------------------------------------------------------------------------------------------------------------------------------------------------------------------------------------------------------------------------------------------------------------------------------------------------------------------------------------------------------------------------------------------------------------------------------------------------------------------------------------------------------------------------------------------------------------------------------------------------------------------------------------------------------------------------------------------------------------------------------------------------------------------------------------------------------------------------------------------------------------------------------------------------------MMLQSSQELFVG-----------------------------------------------------STRARG-HHRHCPRGKVPCADGIQCVLSSHLCDSRVDCFDGSDESHCSCLSRLAGKRRCDGYVDCPLAEDEMGCFGCDKFSFSCFNTFFEYQASHHSET-RCFTLIEKCDGFNNCMNR-KDEQDCTMLVRDLRSPLAFAVGHSVGVLHRNYKGKWYPVCHNPLNLAREACEAELG-----------PADRDPVILQHHGDLPG-PFIQPSPRSHHVFQPEFT-----DTCNG----LINYVKCP-APKCGSSKQ-----------NEMENLRIKIRGKRN-------------------------ATELVQIVGGTKAEPAAYPFIVGIFRDGKFHCGGSIFNEHWIVTAAHCCDNFPRHHYELRAGLLRRRSFSPQVQVSTVTHVFIHRGYSAQKMINDISLMHSDRPFQYNRWVRPICLPDRHMTTNDRDWIWGPKPGTMCTAVGWGALREHGGSPDHLMQVTVPILPFCKHKND---------RDGLAICAAEMSGGHDACQG----DSGGPFACISVSSPHE----------WYLAGVVSHGEGCARPNEPGVYTRVALFNDWIQRKTREVL-TSSSTRQDCPGFQCSVGVSFCIPRQKRCNGKVDCLGGEDELSCS---------------------------------LDQLLAESIQETTIATTPKNSTATSSTTAAATTEAVTSKIDFLAENSEASDPATTVTEASSTETAT-------------------------------------------------------------------------------------IETMSATLETVSAKDLSDDIAQISTAATTVEPNTTLDMTVSSSTQSVSTSPE----------------------------------------------------KVEESTMDESTSSTTETSFTHPTTMNSETTTNNATTLISETTLPSLSTKEDNATSVDYSATISTDQTTHTPCTTSPAADSLDDSSSAHSSPANDSEPSTESSVHATTEFTTTVIELTSVESTTNIEATSLADPSNASITTLPSDLVEETSSSSTTPTTPDSTSSTQPDSSHSSTSSAPWMQINEAIANLKPRPPSLDRDMEMRQLELGDSVAATRTDN--ATSTTISTASSGTTDFTSS-TPMSTTTVESSSTTHGDLEHSETQIEPVEAEATNASVEEHPFLREIHNLVEEKTRRLNQFRLSMHY---------------------------------LHTSLRNQTQDANETSYQYRRFKCSKIRQSINVAHHCDRIIDCEDGTDELRCTCRDYLKDKYDF-LICDGKTDCLDLTDEADCFSCT-AGQYPCRMSKVCIDEKKLCDAVPDCPLHEDELDCLALTDGHKVYFDANNLSEFKYEGLVTK-NTNGTWDLICGAEINNKS--VESIGKICSFLGFAGYESYYQTVLTP---------------------------------LVNETVDLDHQPLLIMSYRNISSEPNCKALHITCAPFINATEHEISHFENQHKEQPVQVNIRPTHPIQNITSLTHITFQENAHIEFIENFG----------------------------DDYDWPWNADIYLEGVFLCSAIIIEVNWIVVDSSCMRMINLKNDYLSVVAGGAKSY-LKISGPYEQVVRVDCYHFLP-------EARVVMLHLAK----NLTFTRHVLPTFIPEKNYNITDN--QCLAVGQDKYG---RTRTLRVHMNMTNCEPEDHICYQLNPDNG------------------------------------------------IYHADHCYTENASRTGVVVCKSKVSGWYPVGFYQNKHGLCG-FNEVVKMISLKEFYTDIQHVLSHKKC---DYEFPEPLCDGVRCWHGKCIGHSLVCDNKMDCDDNFDERPEACNAI--------NDTSTACLPTQFRCGS-HQCVDKSKFCDGRNDCGDLSDEP-HECSCYTYLKVTDPSKICDGVRNCWDKSDENPRLCKCAKT-SFRCG---DSEVCIPYDHVCDDEIDCPGEEDERYCYALQQ------------------NPAETNYGEVMQQSYGIWHSKCFPKDDKYDEQTIKEICHRVGYQQVRKVYGRKVLPESR-------------LRTSNRTHDPVDRLRGAATKAVAFNKFFKVNINEKQAIFMKPSRPLYTLVNWDAEDEQKCDRLEINCGD
>Anopheles gambiae
-----------------------------------------------------------------------------------------------------------------------------------------------------------------------------------------------------------------------------------------------------------------------------------------------------------------------------------------------------------------------------------MADHDQTVLDEELATINSTRMQQLVGAGRTNWLCLMMTAIGGVIVMAAIAFGFYLTIP---------------------------------------------------------------------ASALSQQPSNLIELEPIEVQSPEELETIRETYFK--AEAHDILMGSLELLELLNDLDPLLQRHRSRREAFGAEPVPNRISRGDDRSGEITYGVRKRVQREFDLGTVPIDYRGILVGSESPRAPRKRRHTDISLDELER-------------------------------------------------------------------AKRSAQKDYQRLEKEYNRCRKEAPNGKLCDQIYEKLQRLSEEVNARFLEMANLLQGFSEMG------------PAKEKTTPQYEEMYYSSTERST------------SYR--PEMHAPKNDP---------------------------KITTVEQLVNQMNITQAIPKEKLRTSAEDEMVTTTPMLPVFDPSLHKPIENSSIRSLDDLFDHMRLSGED-------ASTTEWTTERRELFEFEIDSTSTSPVTVKPSTQP------------------TSKRRTTTKSPLQAARNLHDVVHQLQLAQMLQP-HPFHEDLVMS--PPENIN-------EFVMSRSRNREEMHHDTTPSPMRAVVHQQHQHLQHQTQPQSPHQPLVVG-------------------------PSAPFLNLCDQLRS-----------AAGNGHLKPTHPGATFQHSP-------------------GIPITGEATKASSQIIVNSAFGAGYVPNTVCFYQNAPPVGAQPTAYGFRPAGSGAPYVYPNAPGYPPYQPHQQQPYHQQHHHHHPGAGAMINMPVS---IQNLHQAGARTSELPADQNGPILLCSMMQNVEQPTRHHAGNETHPEDAEEELDENLDTMFAAG----------------------------RSLAARAKGRHHCRRGSVPCFSSHQCVKRSSWCDSKTDCMDGSDESACSCVSRLPKRKLCDGYADCPLGMDEMGCFGCEKFSFSCFHTEAEYRSAHRSGS-MCYSLLEKCDGFDNCLNR-KDEQDCTMLVRDLGHYLAYSVPHSTGVLHRNYRGKWYPVCHNPTQWAREACETELG-----------PLDREPLLSHGHGSLPG-PYISQRANS-AVPQPEFS-----EACNG----VYVHVKCP-AVRCGTSRM-----------HEQHAARINVRTRREANES--------------------EIVESVRIVGGSHADPEAYPFIVGIFRDGKYHCGGSIYNEHWIISAAHCCDNFDQHYFEVRSGMLRKRSFAPQVQITRVTHMIVHHAYSSSLMANDIALMRVEHPFHYNRWVRPICMPERHRTTDDRDWIWGPKAGTVCTAIGWGALRERGGAPDHLMQVSVPILGYCKHKSD---------RDSLQICAAEEDGGHDACQG----DSGGPFVCQSKSNPFE----------WYLAGVVSHGEGCARAHEPGVYTRVALFIDWIAEKVNAPL-PARTARADCPGMRCIWGGGICLPPGKKCNGYVNCLGGEDESGCG---------------------------------MDQMLRSMSQRGEEESEEEGGSATQRASDVDTTEAET--------------------------------------------------------------------------------------------------------------------------------------------------------TVLFTSEETTTLSV----------------------------------------------------PEEASVEAQESMIMTNTAQTEP--------ITTTTSTVATTTPQLELSTAEESTTEDS--STSASTSEDAP-------------------------------TEASTSPESTTLEVTTDLSTE-----------------------PSSTTNEPTTTFTSTTDSAIIFP-------IHDHEQDRPKQDFEFIAPITSSTTEVIWKALEKAVKEVRGQVRTGNGTSVVNATTEPMEVFSTELPLEATSEDP-------LEDS----------------SDHPFLVELDVMQQQKHKRVAQFRMTVHN---------------------------------VHTNTKVQTMLPNDT-AQYRQFSCRNITQKINVAHRCDRIVDCEDGSDELNCTCRDFLKDKFDF-LICDGKTDCLDQTDELGCMNCQ-AGQYACRISQVCIPGVQVCNGHPDCPMHEDELDCLALTDGHRVYFDANNLTLFHNTGIVTK-NTNGTWEILCGAVLTAKT--EHAVEKICSFLGFAGHRNYSLLSLA----------------------------------PTDLPVGLLANPNNLH-YVNLTLHAPCQALRVSCVQHINATEHDIAHFEHNHKQDPVQVNIRPLNPINRPHHMPQIVFQENAHIELVENFG----------------------------DDYDWPWNTNIYLDGVMICSGLIIDASWIIVSGSCTRLVNLRHQYLAVVAGGAKSY-LHIEGPYEQVVRVDCYHYIP-------EAETVMLHLAT----KLSFSRHVLPTFVPE-NENLTDS--ECLAVGQDKYG---RTKTLRVHLNTTNCPGERVRCYHKDLKQP------------------------------------------------YYHHESCYTPEATRSGVIVCKTSRSGWYPVGFYQHKRGLCG-FNEVVRVTSLVESYHRIQNVLHKEQCG--DQLYEEPHCGGKRCRYGKCVGEKLLCDRKPDCSDGSDEEPAMCASR--------NQTG-NCLPHQLRCAN-ERCIDKSSFCDRKNDCGDSTDEP-HDCSCYTYLKITDPGKICDGVRNCWDKSDENPRVCRCHST-SFRCG---ESDICVPYDFVCDKERDCPNGEDELYCYALQQ------------------NSYEAGYGELMEQSYGIWHSKCFPTTTQFDDEYMKRICEQLGYSQVRKIFGRAIVQGAR-------------LRTANQTETPVDKLRRSATKAIVQNKFSKVVINQNHTFYMKPSRPMFKVINWNYEDEQNCHRLELLCAP
>Culex quinquefasciatus
-----------------------------------------------------------------------------------------------------------------------------------------------------------------------------------------------------------------------------------------------------------------------------------------------------------------------------------------------------------------------------------------MDKPQKSEKVDLLRCRKKIILKRLSLLGLVLVTVGALFWIAGLLS-VYLTNT---------------------------------------------------------------------FSAP--KPVSLEGNSFIFTYRSEIHSTSSNSISD--TVLEPIRNLLSSVFNLLGIQAEHNTRNKRDIEQDNRISLVDHNQLDKEEDQSNEHGFVAVSPEVVTQSKRTLRILYAPLENEQTQHNDIIRSLKRRKRRSLR-------------------------------------------------------------------DKRYAS-AIKELENEYSRCKKEIPKERDCEKIYEKLKKLSEGINKNFIAMSNLIHDFQDKQSADLAKELSDRFPKKDHKKYKEDQDSDENGERKT------------MKKDKPDVAQPSNWPTVHAMPSNMQLVTEIMGTTTSLPSSQQKGNSTLQVNNATHRADVQTLDDLIQSIKSTFMNDSKQSEHFNPAYHNPVTVDCVKNLDQLLETLEEFKTGNVTNKNCTKTNHSSTPAPGDFRFAKPSHSTNSPYKAEDHRPHVDECIQTLDDLMDTALFKKSRKCSPKAPSSPQRNIPDTTIDTLHSQFGQPAHPIHEELGDHSTEPQDIH-------DFIMARSRNRYQYNHD--------YVDHRFPTTIEAPDSRTTKQMATLG-------------------------ASGPFLELCNQFRNQPNQQGPLKTVSSNHHNFQAQQFGPGGFGQP-------------------NIPITGETLKASSHVSFNSAYGG-FVPNHFCFYQMPQQYGAVRPGYGG----------------------------------VQTNPGGIINVPVN---IHNIPGQRSAGEIPPGSQ----LICNIVPAKATTESYQSRAISQPTPNDDGIEPRITSGNVSAGTEPT--------------------PHQDSLRAHGNRRRHCVRGWIPCANGQQCIRNTEWCDSKTDCLDGSDESHCSCLSRISEKRLCDGYADCPLGEDEMGCFGCDKFSFSCFSNAAEHDAAHKSGA-MCFTAIEKCDGFDNCLNR-KDEHDCTMLVKDLGSPLAFAVGHSHGILHRNHKGKWYPVCHNPTVLARDACESEIG-----------PIDHDPQITQRQGHLPG-PFIQPSLQSPHVFHPEFL-----ETCNG----FFTYVVCP-QPKCGTTKL-----------NEFPSARIKIRNKRANPD---------------------EVVESTRIVGGSYSEPSAFPFIVAIFRDGRFHCGGSIFNEHWIISAAHCCDNYHKHYYELRAGMLRKHSYAAHVQVSLVTHVIVHQGYSAEKMINDISLMRSDRPFGFNRWVRPICLPDRHRTTNDRDWKWGPKPGTLCTAIGWGAVREHGGAPDHLKQVTVPILSYCKHKSD---------REGLEICAAEEDGGQDACQG----DSGGPFVCVSITNPHE----------WYLAGVVSHGEGCARANEPGVYTRVSLYIEWIHQKVHEPP-PHMTARLTCPGFHCTWGSPVCLPVEKRCNGVVNCLGGEDELHCP---------------------------------LDQMTGIFLNRTTTESAANATTSVPTTSKSSTTKPAK---------ARAEEP----------------------------------------------------------------------------------------------------------------------VAQLS--------------AIASSDIIVSPVDD----------------------------------------------------RTPNSEVNEQTT-TYKSTLTN--------TTSRSVTTVQQTTLP--TTTGKSATSVNH--TTVSDTSIHT-------------------------------STIRTREATEAVIGVAKNLSTT------------------------ESTSSTASTTVADTTPVTEP----------VWIQVNKTLTNLHPHVPSSRLTNENTTEESVQSPLDEQDQEQFTTEATLETTIQPLQEINATPHPLEAQPIEPIHHGH-DLEQSETQIR-----ESTGIEQLHPFFGQLVDMHEARHRRLNQFRLSANN---------------------------------LHTSLKNYSN-LNET-YRYKRFSCKNIHQTINLAHYCDRVIDCEDGTDEMNCTCRDYLQNKYNF-LICDGKTDCLDQTDEKDCFSCL-AGQYSCRMSKMCIDERQYCDDSPHCPLHEDELDCLALTNGRRVIFDANGLSMFNHEGFVTK-NTKGVWNVMCGIEITNKT--AEAVGKICSILGFAGYLNYSNVILG----------------------------------DTETDLSFDTNSLLIKSYQNVSSEPNCKALRIVCVPYINATEHEISHFENQHKELPVQINIHPKNPIENPHLHPHITFHENAHIEIIENFG----------------------------DDYDWPWNADIYFEGLFLCSAVVIDVNWIIVDSSCMRLINLKHDYISVVVGGAKSY-LKIAGPYEQVSRVDCYHFLP-------EAKVVMLHLER----KLNFTRHVLPTFIPEKNHNIEDN--QCLAVGQDKLG---RTRTLRVHLNMTDCTPEKHICYQRDPQRD------------------------------------------------YYHAEHCYSEAATRSGVIVCKTKLSGWYPVGFYQNKHGLCG-FNDVVKIISLKEFFDDIQHVLGHQKC---DYEFNSPPCAGTRCRYGKCIEKAMLCDGKLDCNDGSDELPELCTNH--------NSTIAACRPAEFRCNT-GQCVAKNRFCDGHNDCGDLSDEP-HECSCYTYLKITDPSKICDGFRNCWDKSDENPRLCKCTTN-SFRCG---ESGTCVPFDFVCDGEIDCPSSEDEKFCYALQQ------------------NPTETNYGEVMKQSFGIWHSKCFPKDVRYDDQTIKEICDSIGYHRIAKVYGRKMLHESR-------------LRTANSTDNPVDRLRKAATKAVVLNKFSKVLINEKQSYFMKPSRPMFKLVNWDEHDEQNCDRLEINCGE
>Leptinotarsa decemlineata
------------------------------------------------------------------------------------------------------------------------------------------------------------------------------------------------------------------------------------------------------------------------------------------------------------------------------------------------------------------------------MWNDLVFREMVSPKITCFRSDGDTTPSPQPFEEPQDLVTIDLNLSKKEASFTKEKTKCKN------------------------------------------------------------------RVYKILLYMFLVNIIVLVIFGILEYINEETYLFKTKPPTPHTAVKTENIANELIIDDSKDPLEYLVLKCLETDTVENCCSFFSNAETNDDFLELCKDEQESSPNNFIDIRRRRGIETKISRRQVNHINGDVIQEVYPDYYYDYY-------------------------------------------------------------------YNNGHYKSENEVTNYGETYYDHQQENSRFSENQGDYKFSKENFHTPAETQFLPPHYINTYESMIPDIQENIQAYDNPSALININSDNTNKYETNFSVHYR---------------------------------------QIPEFIAAAEKSTTNPNLADQYTQTTTENAPLRVTLRLEYPFDDNISDFEATTATTEIIHEEVTTEIFSISSEAFTQSTRSNTEETETIFDGNIDVATYQISTISSAYNDGQSIEEKSESDETITHLEPMSLDSYDAHITNLTRIASETVNSKPPETFEGSIANYNGNSELTSERSNENYLNFSTDGVSIT-------TKSSLLDSTSTRYEQDNIASDFKKTQHTQGRQRFTAEENDTPNKVKSVQ-------------------------------------------------------------------------------------------QSSPPELSNNQQTLYNPCYYPYANPNPYSQLYRVPDISQLMRIVPADTPKSPQFVLN-----PPMYPYTQPSLVPPVQFSTSQWPAQVQQAQYMPNFWPQQAQQGQSGQMKVSGPGGQYYVCNPISPVTNGVVSMSGVEIRRQASNLQDMLQNVTINAVAEELS--------------------------RNKTREASIICSFGQKACRDGSKCLPKHLVCDNVAHCDDGSDEVFCTCKERVGKLRNCDGYFDCPEGEDELGCFGCDEDEFSCDDWSKLRPST-------CIPIRQRCDNIRQCEITGKDEEDCSALADNVGNQPQNKISNAVGFLHRNFRGKWYPTCFGTELWALEICKTESGPSSINPRSHMMLTMNNYQGLFINILPNNEVSLVKTCVQDRAAFVECPPMYCGLRMTMKNPYRPQEVDISVENIIGDLERDARLPNEGDDKHVETNMDEDAVSRFEEEKEKN------------------LTLGTPRVVGGKPSQPAAWPWLVSIYKNGIFHCGGVLINELWVLTAAHCVDKYSLYYFEIEAGTLRRFSHAPMEQHRWASQIVPHESYDKSKLRHDIALMKLSSPVRFNRYVRPICLP--SEATAGRDFVNGPAVGTICTTVGWGATFEHGSDPDHMREVEVPILKHCTRPED---------ITDDELCAGLSEGGKDACQG----DSGGPLMCRNPNNPSQ----------WYLAGLVSHGEGCARPNEPGVYTKVARYVGWIAENMGDFKPHLVIPLQHCPGYTCKFTN-RCLPKKRHCDKIVDCLFGDDETNCK----------------------------------HTFQNIFKHARGKTHHTTLIAKKTNGQQPGLVSPED----------------------------------------------------------------------------------------------------------------------------------------------------------TPILGMNLKSEE-----------------------------------------------------NNSQEHTTSEPQNSTSLWEVP--------EKKQIDVTDEATKEKNVSKDDKQVSKKRIGSLTNRLHSDIK------------------------------------------------------------------------------KGSAAAKKLFGFWNKRIDQQ---------KSTTDPIPSTTSKYEPITENLNHTTETVEVFDHTTIRIELDKVNSTTEKVDSTTEKIVFTTKNVASTEKIEFTTEKP---------------------VSTSGKVDSITEKFDITTEWITTTTVQTNTS--------------------------------NVKEFDNNQDIKNSKFSVEKYSRCEKMLQLIPTTRRCNKQVDCEDGTDEANCSCADYVRNSNPT-AICDGITDCFDLSDELNCVQCKNDSDYHCRRSGQCIPLSKRCDGVADCSKNEDEWDCAALTDGKTLILDSDLRPELAMSGIITI-NRFGVWKPLCNANSSHSD--AAVATNVCNFLGLEEYLGYGGIEVE--------------------------------------------------DGPLSVRMKNFKQPDRVVPSSGAIKCHGIYVKCSNVSLDKAIHSVRLDNVTVDVELYTS-------------------------------------------------PWNAVIYADGLYRCMGTILNRRWIVTSVNCSTEIANLRRHYVSVLLGKGKAQLQVQGPHEQTLRVVGVEKFP-------DNDIIILRTEK----DIIFNRYVKSVFLNPRRDRRRKE--ECIAVGLHERK-----ARFIKLQPIQNCIVGFRCFESKITDQCK--------------------------------------------------------SPDPWSGTIVCDSGN-GWYPAAVYFEKNGFCG-LAAVTIFTSIPYYKNKLLEAMERTPFE-----LEGPRCDGFRCELGECLERNQICDGIPDCRSGEDEQPDLCYEKE---RYCHRTGDCECPVTHMKCKN-HRCVPKSTFCNRQNDCEDNSDEP-DICSCRTYLELANSSKICDGIINCSDRSDEDPELCSCQTN-SFRCVS---SNMCVAQDMICDGHKDCPNGEDELICYNLFSE-----------------GEKTTNAGEVMTRTGGIWHPGCFN--SHYTVAELEEICDKLGFPDSNANQLIPP-----------------------------RNIGNITALRPVIDHFSMVWIYRNPQYKFKLGMRTGNEPYVSFVEDGNCFRLFLACM-
>Rhynchophorus ferrugineus
----------------------------------------------------------------------------------------------------------------------------------------------------------------------------------------------------------------------------------------------------------------------------------------------------------------------------------------------------------------------------------------------------------------------------------------------------------------------------------------------------------------------------------------------------------------------------------------------------------------------------------------------------------------------------------------------------------------------------------------------------------------------------------------------------------------------------------------------------------------------------------------------------------------------------------------------------------------------------------------------------------------------------MRNLSCGSGLEPSSKFRHHLTHAGLYQNVP----------RGTLR-------PIAMDYTLPN-----------CLGRSSTSTAS------------------------------------------------------------------------------------------------------------------IIHPHHSLWQER-----------HHLRTPMSCIG------------------------------------------------------VDRKPPSSRGRICSIVLAIASFVVLVIVLAIAGLALYMGISNTEGPANAIISFGCSAKVIKGDR----------------------------FVGNLEEKAQKYKRQIELLYQRSALGPALLS-------------------CAVDRFGKDAATIFFKLSFN-----RRKLVENLTNIEKAIRDIFLSDAFSKKPIFRNIRFDSKSILVKQLQ-EGASVYSAPSAVTSPPPSFKSNVKSGKMGVVLKSPKNMTVSPSTTSSKPIIKD-------------EPEFNEEDLPVIQGSFKISKTEADITEKKTEAPVQKVKIEKTTSAPT----KKTTFKESSVT-----------------------------------------------------------SALYKIAGDKTKVGVTATTTTTSTKTPATTKQAATTTSSTTTTSTTTTSRSTTVPIKEFKGSPE--IYNDEPWIPILPN----------------IPVYPSKTVPINDYNQPS--------------------PPTYTSFTNPGLSYHFQEAEQLGTTGIKIHP---------------------IPVNK-------------IPFTKPFVDLTTTETSK----------------------------------------------QKQTPTEITTDFVNIKYQAENEYKKDEEYG---IKNISSIFYDLASSLD---------------------------------TENITIVEREDYEPDLKNIAGQGHVEVVEVDMEELLG--------------------------------------------------------------------------------------------------------------------------------------------------------QTTKIPLVTLLPVR-----------------------------------------------------SNSGIGRPFNRKRFGDSNNLSVE-----NRSFPSHAVKQTLDTFEKPKNKSKTVPEPVNISSADNY--------------------------------------------------------------------------------------HIMGILNFATERYNG-----------DEQTKQQDIVRFPKMEQDVIRNNSRHPLPAYPASN---------------------FLSPEQIKELSEISKINNND-------------------TYFQTQSLISTKAISSSTYSN--GLNVLTKTFN------------------------KIQN-TPSKNENTTYNKIKLKTDC-DEFSFKCG-DGKCLSESTKCNQLIDCPDGSDEKNCNCADYLKSQLLLNKICDGVVDCWDFSDENQCEWCT-PDKYVCSNSKVCINEEQICDGVRDCPQGDDERQCVTIAND---TTSASEFPYYSQGYLMVR--KHGQWGKLCVDNFQNVVSKSSVAWEIT-DLGKAICKSMTYQ-----------------------------------------KMTSIESIQEK--NEEGDKQKYFELAYSTENSS-----RSNLSFKETYCPSKKIVKVTCQSLECGARPQAVKHIAS--DFRVVGGGN---------------------------AELGAWPWQVALYKEGEFQCGATLLSDRWLVSAGHCFYRS--PNEHWVARLG-ALRRGTTLPSPYEQLRTISRIIVHPGYLDFGFINDISLLEMSS----PVVFSDYVRPVCLPSTDQHLDDG-RMCTVIGWG----------------------------------------------------------------------------------------------------------------------------------QLFEVGRIFPDTLQEVQVPVIS------------TAECRKRTLFLPLYKITEDMFCAGYERGGRDACLGD---------------SGGPLMCSELNGRWTLYGITSNGYGCARANRPG-------VYTKVTNYIDWINSYVHGDDSRLKNITKISTSCS-GHRCP----LGECLPETRLCNGFIECSDASDEKNCQKTT----------------------------------------------------------------------------------------------------------------------------------------------------------------
>Periplaneta americana
MVTGGEDDNIPLEENSRRISDDVAESREASRRAHTSLSDWCQLRRNRRRMVTVVALVLGAATVAVLVPIIVYNSTHIKHKMELLSRYVTKSETNDGDLEVAMGSRDTDDNYSASSAFPSFATFFEGNNAILTENHFVDDNSEIKYKRTGNKITLDLKTNSLQWNEEANIDRQSREENIDDSVTRIKRIRRHIEDVDRNSEDKCLGRKCRKIVQKISDKVQSLEAKVEALKTLMSELNGPDETYEEMPSQQSPEHGDTLVKNSENESSNFMLAKPVNKENKEETGDKMSKGHAVQTKFSEVTNGYSNSTDTDSTLHEVTESPRSFKEIVQNESQTTISLEVTQNTDKDSVLQRDTTHRSIPSNLTTVANSKTSVDDRTISSASVGWLLTDQNEDKRVQAGTETGTGTDRLYEEKNAFYDDSIASGLEADNLLWTTDNGKSEGGLSEGKIETTTEKPAYNSEYGINETLEKVYEGTVTEEPVTVNILIAQNLETQEKNEENALSTQTTSIFANYVNIDNRYEDITRKTSEELYDKDQSLDIVTRNNGIHSTDRVILTSSHQFQEEENDSTTTSELNTHSFTSKDDGLVVTSIEIYESASTPKTSQDWISYSDKQRSFPTASSYELDYKNTKITAGTIEDKYETSIRTTKREITKSERQEFGNVGTENSVGTTLNEITVIGDHELHNRETERFIDTTMLTEGEDNELNYIETLRIEDIVEQGPNIKNTGNELNYTETTNTEDTALQEGTENEGNKQNYMETTDSEETEIEKESENEDKLSKYTETTNFVETGIKKGPENVDNESDYIKTTKTDHAEIEKGYEIVDNSSEYTETTKPEDKEIKKLSEIVNNESETTNSEGTENQNGSESEDKESENTETTISEETDIQKGSENEDNNQENIETTNSEETEIQKESQNEDSEPESTETTNYENTRIQIETESENNGLKYTEATNSEITVAEEGIEYEANELANTAATNSIGTKVYVGNDEDNEISDTEIAHSENTGTQEKTKDEDNGLDYTETATTVDTEFQVQGATANEDNREITFSETVENYNVKNTTDYFKLTENKNDKTKKINSRDTSTVSKPFQFQVYEYQSTVDDGNIPVTTMDIEKYSENELMDKSGTDISMGYFTSSGASSNFLSFATTMSDILDEREHISDVHPAGSKDPMAPLEDTALNAEHILPTTTRNNKGSNTSSVVNRPLHFPPLTSFNAFSTDNFAHTQFGNTAVDEVMKSHLQVEAEPAVLVPPYWVPYPMCVYKVPPSRLLFTSGAGPLESEGSLTAVSQNQDQYQWYFPTGPGEQFLYPGVIKTHYPPQLGSSPQQYVYCPPVIPSLRLQSQQFASMTGSTGFQRDSTNQDFVRGTDEIDDPLVQKLLGVQPKAAEGCRPGTKACWDGLECVSSSEWCDGIVHCNDTSDERDCRCQDRLDKNRMCDGYFDCPQGEDELGCFGCNDQSFSCENWDRSHTATT------CMSVEHRCDGTRNCPNG-KDEAECLLLEDKLFHHQLFPVSYTKGFLHRFWQGKWYPMCNTLEEWALEVCKSDVGFFENKPDIEKRYVTSEYRGLFLMVDSHEKVELVKSCIGNEAIYVTCPRMFCGTRILPGVKDEEELSTEDSDLNLGRIKRLENIVQESLNVNADEDSSKLLRFHLMIPDSNNSTSETLGHEDGDAAHKQRPIRDEGRVVGGTASKPGAWPWVVALYRDGQFHCGGVLLQESWVMTAAHCVDGFSQHYFEVQAGMLRRFSFSPAEQTQPVEHVILFERYDRSDMRNDLALVQLREPLRLNRWVRTVCLP---------PEVWGPRSGTVCTAVGWGATFEHGPDPDHMQEVEVPILPKCKHAAD---------NKGFEICAGVPEGGRDACQG----DSGGPLLCRHKG--HQ----------WYVAGIVSHGEGCARPNEPGVYTRVMLFLDWIKEKVGTTQLPDKTPRPSCPGLQCSVGNARCLSKMKVCDRVVDCLRAEDEMNCPSLSSRSMGSSHLNSRAEIENEDMFGRNYLSNDILASENQSGGAIGFDNHAALEDNTYLQRETERTSESLQRRKIIRDTTNSGSVDADGRKVGGILQSLTGPAAYIFSNNEAQVPPLPYIRSKMERLTRKDNVVWDNSTGNTTYHNGTKNETFTDGEMKGIIVSNSETNNGNITSDSDIWNKTLLEEEEAAQIETFKNISYNEGQDAVTETKKTTIDNGTQNNSVSDSDSNNKTVNDSETSNKTISVNYKMCNSETGNNTLCDKEMENKTLNLILFTEKHDEGIGTVEKIISDNETQKNTASSSEKGNDGPLKNDIENKTETDREMHNDTVSVLNETRALPENVEITTVSVDGTQAQEINKNTIDMNETRSRIVGNNKTINEKVSDSEKQSTAGSVKEINDITENTFEDEAVSGNETHNEMRTDKENQIMQSDEARQNELENPVSSTILSTFIIQNITVGDTTEAFDWFEMETKFRRKTPSRDDFQINNETDITTQVTAMPDIVTAVRVDSFIVDSPRTHDEADMPKLNESTVLQQEKTTPTPETSTGSHLTTSIEITTLQSAGETTAAAYSNATTTVTTPVYSNINTESETTSET------------------------------TLPPLTTTQTSIKHRINVTTKETFSCKTMRQKILLERVCDGVVDCEDMSDEADCTCLERLLSISPQ-FVCDGYPDCADGSDEQDCGTCE-EGEFYCYVSGECVSGDQKCNHRVDCPQGEDESDCFALTNGVNVQMDADGMSHIGPSGIFTY-SLNGHWRAMCVLDTMDVK---VLASNICYYLGYSGYNFFTNVT--------------------------------------------------VKHDKMEVIQSYSSLSNSTNIANASNYDDDLSEMIRKNLPPKYCTGLEVKCVPRLFGGEASFQLHSASSVET----------------------------------EYRWPWHAAVYVNGVYLSAATLLDARWLLTEAIMMDNIELEKDYVSVLLG-VPRRELGIEGPYELVRRVDFMKTVAS-------SDALLLHMDSSLDADVDISRHIHPISLAHFYKDPTEE-ETCIAVGRDSSG---NTKTVFLKTLLSDCDSQRCFKRKNNKT-----------------------------------------------------ALCQNKQPKAWSGVISCLS-DVGWYPAAVFHEPDGVCG-FQRVTEFTAVIRILNKLHKLMEERVDP-----APVPACRGLWCPLGRCLPPEKICDGFVDCRYNVDENPTYCSKCQ-------NGSCAQCTLDQLRCKS-GECVAKSSFCDGHKNCSDGSDEP-ENCSCASYLQMVAPERVCDGHRNCEDKSDESPDLCPCRKH-DFKCNG---TERCVIKEFVCDGEPDCPDADDELHCYSLLLD------------------NNSNNTGKVMVKVGGVWQTHCS---SALSQHLLDTLCRGLGFEIADKVE----------------------------------ERSDTTSEVQDFDLFSTVRLNSNTSITLRGNRSFARFVK-----PEHCSQLQLHCS-
>Blattella germanica
---------------------------------------------------------------------------------------------------------------------------------------------------------------------------------------------------------------------------------------------------------------------------------------------------------------------------------------------------------------------------------MFCFRNVQNVEETARDILMNELISPKTAAFKSVQIDATNIFIKRCLDDILESSSKNKLLSVN--------------------------------------------------------------RTLEPQNGVLRRLTPANTTELVPETTTVHQPNETEQPVG--EAVPIIEGSVIITRVKENDRDEKNANNNTVTTQRENVYHKNISVTQDRYSVNVTSAMSIVESSLKPITEKPVDKINLFLNNTTNKNLDEQNSLLDSSPVISN-----------------------------------------------------------------TFKETVETNGKSNVMNDQSSTDNSQNKTVVQEVEEEKKPSITLHQTESTVHFKTNAYSINNQPQWGLKDTPSSTFGFRPPILQTDEPWHPIVPNYRT-----------------------------------------------------QTTKPVHSYEYDDNIGTGLAEVMVVPPSALENSNSEEFNKKYSSRLGQPAAEGSDKKNQVMSVGTIGDFGVN----------------------------------------------------------DTVSRVSLHILGTGSASNETSVLHTTSGNGIIVRKPPNTIPLSYISTQQPPR-------TIANPFTLPELPILHQFRDVDAILKSPTPTASESQTESYHADFKWIQNSTNQDLDAIPIITVKNISTYNYQSESIRNDYKQGTSTNNSIKEISKFSPNMGIGLALPADDDDDTLFKDTPSKPG---------------IVLDSPSIGSHQNQDLWNEMKNEDNIDNLKKSNSRNPNPGLGSVSPIEESHWVELVNVTTSAVRPQKFKTHEEIPSRQPQRPNWGDQAYRSRPNYRIQEIESSTPRTQMAENTSPTPLITLIPVRSNSGVGRPLRPRPQLPSHRIQIGINSTSEYFPRSKPDIKDNN-----------------DMKILNIQSEHRSDSYKPVIHPFVRPDIPSSTLKTPSNVNKVHTSFSQLHRNTSGYIATFGSERTRPHLYITSAPQTTWKTSLLPLTTPTKRITTMISSPTTSSIKPIPITSTSKPKTTIVTSTT-TSISTAKPNIATSTTKPKIATASTVKPIAATIMSTKIPKITKPTTSEMPTTKSNKNIST------AKPETTVISTTKPRTTITVSSTSKHKTSTSTIKPKITATLVTRHSTST----PKTTVSPTKTTTVEILRKSNTTVLLMKEPDMTVTTLKSEVSTIKPKTSSFSALT---------------VSSLVRMAQSPEKLTSEATTELSTKQTTSAVKNSSSIPTTSTTMSSNVELSAATNFVPPNISLPENLITNAIPSVPVTEQSTKISEIVVTPSK---ILTEPTRMTTTAQYVSPSSNRNSTLPLKTKNVVLTTIFPETRLAISNKMENIKNSSMELLGNSSLYTKGNYKFNQTTGTQNDTKVEENKQIIVEKEDKPHGQEDNRTVIDHTNPFQDSLANSSSKQFQKILLKDPLHVSSVSENQNKFSLKNQSVQILNNTTDNYQILITTQKATATTPNQEYRNSTVVTAESYNQRIKIDGDVVANNTTYLKENSSEAN---------------------------------NRNISVDSGISSEKVHSKIEEMSITEASLASNINIED--------------------------------------------------------------------------------------------------------------------------------------------------------KSISTHFKVMSPITRTSEHTTVPAIYPSVIKVK---------------------------ESQRQPKMKSYIGAPEFEQKGKDFLSLEDS-----IKDKGNHLKTDSLTSVINKSNKTIEVALTLTTQDPNNFNYSITLPSTVFKKLNESVKSTKESELVGHDKQEEIEEEIVTSEKIDSETYEDYHISTL----------AYEEDTEVPFTTKREIQSDELSTIDITTETINIPVTEIENISSLNESNFFNESFEVTKMSSGTNFTVTYLSIPNKELSDDEVLNILNLGNATANNSRNISIVTPEAMNELSKFANIHTNEPLTTIDVTENDVTTVNALRENVTEEEKLSTKTVLSFNNINHAGIPILTKIYN------------------------KVQQQSAEKSSNVDINHIANDTGCPENMSLKCG-DGECISALSRCNQLVDCVDGTDEQGCTCADYLKSQFLTRKLCDGIVDCWDFSDENNCEWCT-PGQFVCPNSQVCVDQHRLCDGSRDCPYGDDEKLCVTVAQN---EAQAGDFPYNSEGYLMVR--KQGRWGKLCLQNFEKVVESSQSVWEVS-DLGRAVCKAMTYS-----------------------------------------DFDRVNRTTDSPSSSRADNSHYYELAYSSDVNSSIAQPRSSLSFQETQCTQKQVVHVSCRDLECGVRPQAINQWASSRHSRIVGGGN---------------------------AAPGAWPWQAALYKEGEFQCGATLIADRWLVSAGHCFYHA--LDDYWVARLG-ALRRGSGFPSPYEQLRPVSHIILHPGYVDAGFLNDISLLRLSE----PVQFSDFVRPVCLP-PATNIRDG-RLCTVVGWG----------------------------------------------------------------------------------------------------------------------------------QLFEVGRIFPDTLQEVQLPIIS------------TVECRKRTLFLPLYRVTDNMFCAGFDRGGRDACLGD---------------SGGPLMCQERDGHWSLYGVTSNGYGCARANRPG-------VYTKVANYVPWLQAAMAQQVSSLR---DSKTQCK-GHRCP----LGECLPPTRVCNGFMECSDGSDEKDCW-------------------------------------------------------------------------------------------------------------------------------------------------------------------
