# Supplementary material for: Assessing target genes for homing suppression gene drive
Source: EMBO J. 2026 Feb 6;45(6):2074–94. doi: 10.1038/s44318-025-00683-y (PMC12992549; doi:10.1038/s44318-025-00683-y)
Supplement: Supplementary file 12 — Dataset EV7 [file 44318_2025_683_MOESM12_ESM.zip › Dataset EV7/nox.fas]

>AEO20323.1 FI15205p1 Drosophila melanogaster
MNADQESN---NHRGSVSSSRSLEIPATPSRSPKKVSFSDELPQSQTPAQQPINQ------------------------------QSAPTVVSHVLQQAAQYLERLHGARDSAEEKTEEVQP-------------------------------ERADIRDS------------------------SDTSEAAVLDLDALDASADEPAANAG-------------PIVASSPSIL--------IGSVNRQEAIGSANGNGNANPNQRQSN-------------------------------------------------------------LYMERYNLNLDKNCSSMELEARREKQRWLLISECSALFDEGEG-KHTREAFRKLFLDEEFQQKLFQLFDLERNGYLLQDRWIEHLKGRLTDDRQMDFAEQIESVAYVICGENKRVSFKNFRDIWHTRGILDKLYRLIELDGSNLVSTNQVMEFISHLTNSRPRTGFDKSSLARLEQLFRTTVGNEQEIRREEFQKIVTSKNPFFTERVFQIFDKDNSGSISLQEFIDAIHQFSGQSADDKIRFLFKVYDIDGDGLIQHKELHDVIRHCIKENGMEFSEDQIEDLTSAMFEDADPHNSGEITYEALKNQLHKHGGLLENLSITIDRWLVPIA-EDRQAGGAAKSGFWNSLPHQFSLAYMKNNQVFVTYLFFYITVNLCLFISRAIQYRASNGFVIIARACGQCLNFNCAWVLVLMLRHSLTYLRGRGLSSYLPLDHHVYLHKLTGITISVLSLIHTIMHLFNFSIIVINDPNINAGHYTIGEWLLTDRPGLFGLIPGCANPTGVALLAILVVMFVCSQPFVRRKGSFEVFYWTHLLYVPFWILCLFHGPNFWKWFLLPGLVYIVERALRFIWMRGEHGKTYISSGLLLPSKVVHLVIKRPHHFNFRPGDYVFVNIPAIANYEWHPFTISSAPEQEDYMWLHIRTVGEWTNRLYRYFEREQQKLQQSGSSQE---IPQHMHAIP-------TPSFMLLNEARNPAIAGERSATPQTDFLAKNLGVQAVP--PVRPPRQNRKP-----------------------------APGAPIDPPATGVN-RIRS-------IKKTLQRTFSRKEAVDPKK--GIPNGAFIAD------------------------------GEREDS----------NLKQRPLEKSISLPDISVKSKKRSRLKALRALG--RSESESAFDEKRVRRARNNSVGLAYLSPQNKSLAQSFRYMRTKPTIIAFKTPSMEEREHQVAAGEANGASPASRAEQGQLSSRMDSADKLQLARLSLSAEGASKPLEDQTQTGSPSRKSILRRPTFLRSLSASINNRTGGGGGGSTGSSTTNSG---------GKVTLDAGVMEIFIDGPYGAPSSHIFGAQHAVLIGTGIGVTPFASILQSIMHRYWKARHSCPRCQFEWASEIPKSVMNLRKVDFFWINRDQRSFEWFVNLLSQLEIEQAELGGAMERFLDMHMYITSSLQRTDMKAVGLQLALDLLHEKGKRDLITGLKTRTNAGRPNWDKVFKQLQAQQKGKVTVFYCGPPQLAKTLRYKCDQYGFAFRKECF
>XP_020717669.1 uncharacterized protein LOC101449966 isoform X2 Ceratitis capitata
MDHNQKNNTSENPRGSVSSIKSLEVPSTPTRSPKKVSFSDDLPFSETTDSIAVVQNLSSSNNNDSSRDNNVASSLSNNKSPTIVTEEELTAVNHVLLQAAQYLEQMHGTRERQSPTVEATEPTHSPPQSHHHSDGDISTTSVHINLKQPPQKVRRAEKRDYGGGNGDGDSGAALSNGRVQEINICDEFDKVQVHKLPNMNTSANDIATTATTTTTKAAPELKIAAAVSTSPAVLKLDDADDEFNSIEQSKTLLSQQQQQQQQQQQQQQTKSQPIVSINTTQPATTTAATRKTFTTSLSNLQLEPVVQAEPTQPTTSAQMQEISEEQSHVARYIDRYNLNLDKNFSAMEVEARREKLRWLLISECSALLAEG---KHTREAFRKLVLQREFQQKFFHLFDLEGNGYLVQDRWIEHLKGRLTDDRQMDFAEQLESVAYVICGENSKITPKNFTEIWQARGILDKLYRLIDADGTNLISTNQIMEFISHLTNSRPRTGFDKSSLERLEQLFRSTVGNEQEIRREEFQKIVTSKNPFFTERVFQIFDKDNSGSISLQEFIDAIHQFSGQSADDKIRFLFKVYDIDGDGLIQHKELHDVIRACMEENGMEFSEEQIEDLTTAMFEDADPYNRGEITYEALKNQISKHGGLLENLSITIDRWLVPIT-QEKPKPKPGCPTCRITWPHQLTMAYMKNNQAFVSYLYIYIAINLCLFISRAIQYRASNGFVIVARACGQCLNFNCAWILVLMLRHSLTYLRSQGLSSYLPLDNHIYLHKLTGIVVSILSLLHTIAHLFNFSIIVVNDPKINAGHYTIGEWLLTDRPGLFGLIPGCANPTGLALLIIILIMFICSQPFVRRKGSFEVFYWTHLLYIPFWILLLFHGPNFWKWFLVPGLVYIVERILRFVWMKSEHGKTYISSGLLLPSKVIHLVIKRPFNFNFRPGDYVFVNIPAIANYEWHPFTISSAPEQEDYMWLHIRTVGEWTNRLYQYFEKEQQKLHKGEIIQQRHAIPTDMVRITEKNESRTSPTPQIDFLAQNLARLQNKTNGNEPSLLLANKSANQMQNVPLKPARQTQVPS---------------------KLALESISARDEIDTSSAKPNDRIRS-------IKKTLQRTFSRKDVPTKNGSGGHTNDGFVAD------------------------------QVDSYQKPLDKRVLKLNSRKPQLEKSLSLPDIAVKTKKKERLKALRALG--RSESERSFDESRVRRARLQSVGLAYLSPQNKSLAQSFRYMRNKPTIIAFKTPSLEEAEPDFTSIARENGDTLRELEEG----KGNGVDKTISTVLDVPEESVSKPLEDSSSRTKVGR---FRRPTFLRSLSTSIKNR--GSHGSLPPQGNHNAG---------SKVTLDAGVLEIFIDGPYGAPSSHIFGAQHAVLIGTGIGVTPFASILQSIMHRYWKARHTCPRCHFEWASDIPKTVMNLRKVDFFWINRDQRSFEWFVNLLSQLEIEQAELGGPMERFLDMHMYITSALQRTDMKAVGLQLALDLLHEKGKRDLITGLKTRTNAGRPNWDKVFKQLQAQKKGKVTVFYCGPPQLGKTLRYKCDQYGFAFRKECF
>XP_035454891.2 NADPH oxidase 5 Spodoptera frugiperda
---------------------------MASNGKTPEILTNFET-VDLDKNGD---------------------------------EDVGKNGQLVVSAAN---GQFDGN------------------------------------------------------------------------------------------------------------------------------------------------------CLGVPRTGHR--------------------------------------------------------------------------PSIMEVECAKERTRLALLKQCSAILKQG-DQKYTKESLHRTFQDEDLLERIFRLFDADGNDNLDQNDWLEFLKERLSEDKQIDFVEQVESVAYVLCGNGV-ITLDTFQLILKNKVVTNKLFRVVDTDGDGYATADEIMEFLSTVTSSRPRVGFDKHSVDRLEKLFRATVGDEKEITREQFQKIVVSKNPFFTERVFQIFDEDDSGAISLQEFIAAVHQFAGQTPEDKIRFLFKVYDLDGDGLIQHRELQHVMRACMEENGMQFSDDQLLELTTAMFDDADSERRGAITYDALKKQLESHDGLLENLSISIDRWLVPP--KQDPQPVSFKQRLSRLKPYQLSRPYFKNNYVFLTYLGLFSLVNVGLFVARCVEYRKANGFVILARACGQCLNFNCSWVLVLMLRHCLTELRVRGFSSYLPLDHHIYLHKLTGVLIAIYSLVHTLMHLCNFSIIVVNDPVLNKANYTLSEWLVTEKPGLFGLVPGCANPTGVALAVILLVMFICSQPFIRRGGSFEIFYWSHLLYVPFWLLLLLHAPNFWKWFVLPGTVYLSERIMRLAWMRSERGKTYISSGILLPSRVTHLVVKRPPLFHFHAGDYVFVNIPAIATYEWHPFTISSAPEQEEYIWLHIRGVGEWTNRLYSYFEREQARLHGEELPAIENGHQ---------------------KLARSISSQSKKSRKSSVASTKKRS---------------------------------------------------VDFSPKCFTN--------------DAY-VPEEGNGDVKQND--------------------------------------------APSPTKISYHPSLLLAPPRT-LEKSRSMPDVQKNLKKRQRLMALRDF--MRSESESKLDEGSMLSAR-KTFGLASKVPQNKSLVHSFRYMRTKPTIIAFKTPSFEERRRSNDSILTLARR---------------RLSKSLSPDRDIECQPEKIVECENDGSEAT---------------DDFEANYPIGKPLEIYLDG------------------------------PYGAASSHIFLAQHAALVAAGIGVTPFASILQAVMYRYWSARQDCPKCGHTWASDMPRHNMNLKKVDFFWINREQRSFEWFVSLLSQLEIEQAELGGAMERFLEMHMYITSALQKSDMKAVGLQLALDLLHEKEKRDLITGLKTRTNAGRPNWDKVFKQLQEQNKGKVTVFYCGPPQLAKILRVKCDQFGFGFRKEVF
>XP_048487167.1 NADPH oxidase 5 Plutella xylostella
---------------------------MAENGTSQPNDPEKETNRTIDNQDE---------------------------------KEETKNGGFLLSVDSSDGGNTDSSNVN----------------------------------------------------------------------------------------------------------------------------------GIKMADLKQNGDANPMMLLGVPRTGHR--------------------------------------------------------------------------LSIMEMESARERQRVSLLKQCSAILRQGEDQKYTKESLHKTFQDEDLLERIFRLFDVERRDYLVQEDWIEFLKARLTEEKQLAFVEQVEAIAYVLCGDGE-LALPTFQTIFKSRVVTDKLFRVLDP-GDNHTTAELIMDFLSTVTSSRPRVGFDKTSVDRLEQLFRQTVGDQREITKEQFQNIVVSKNPFFTERVFQIFDEDDSGSISLQEFIAAAHRFAGQAPDQKIRFLFKVYDLDGDGLIQHRELQHVMRACMEENGMQFSEEQLLELTSAMFEDADTERRGAITCEALKVQLEKHGPLLENLSISIDRWLIPP--KPVPEKKSFYQKMVKLKPYFLSKQYFKNNYVFVAYLAVFTLVNIGLFVSRAIEYRHSNGFVIVARACGQCLNFTCTWVLVLMLRQCITWARARGAGAVLPLDYHIYLHKITGVMIAVYSLVHTVMHLCNFSIMVMPDPVINANNYTLTEWLLTERPGLFGLVGGCANPTGIALAVCLTLIVFCSRPAVRRGGSFEVFYWTHLLYVPFWLLLIFHGPNFWKWFVLPGAIYLAERIARLIWVRSERGATYISSGILLPSRVTHLVVKRPPLFDFHAGDYVFVNIPAIASYEWHPFTISSAPEQEEYIWLHIRGVGEWTNRLYEYFEREQTRLHLGNVAPHTDTHE---------------------KLSRTASNQSAR----SIKSHKKRS---------------------------------------------------VDFSPVVYTN--------------EAFSIEEECNGNGNGVT--------------------------------------------SPPHITPEKQMKLLAVPAKMPLEKSLSMPDMQTRLKKKERLNALRDYNMLRSESEASFDECKMRRAHLRALGMAYKSPQNRQLAHSFRYMRTKPTIIAFKTPSMDNCER--DNMLTIARR---------------RLSKTISPDKDVESGRKSSLKAQEESTESTS--------------DEAFVNYPVGKPLEIYLDG------------------------------PYGAPSSHIFRAQHAALIAAGIGVTPFASILQCIMHRYWKMRNVCPKCNHAWASDDFRQSMRLKKVDFFWINREQRSFEWFVSLLSQLEIEQAEA--TAERFLEMHMYITSALQRTDMKAVGLQLALDLLHEKSKRDLITGLKTRTNAGRPNWDKVFQQLQQQHKGKVTVFYCGPPQLARILRVKCDQFGFHFSKEVF
>XP_001660738.2 uncharacterized protein LOC5573122 Aedes aegypti
MENPSTSSEIPKRHSLTVSSESESETVKLSDSRSVSPQLPHKAPKKVSFSDELPQESSTFAGTSA-----PDSTVTQKSESVKLAHGDVNPFVFVLQKNDSYLKNLHQIDPS-PS---------------------------------------------------------------------------IAKPLTDSDVFPNQRRASTPGPNESETVVD----------LEPKPSASILKPSDPVPKSVSPFDPISAGLVNDLKTQRDLVDAAL--VPAG------------------------------------KKKNLADSDKIEKSVLGSGSEMPPPVVSAMELEVKRDKRRWLLISELSAICGEEK---HTVDGFKRIFREQTFLQNLFRLFDMDGENCLAQDKWIEHLKGRLTDEKQMDFAEQLESVAYVLCGEGT-VSYEKFCQIWHAKGILDKLYRLIDVDSTNLLSTNQIMEFISNLTNSRPRTGFDKMSLERLEQLFIKTVGNEKEIRREEFKKIVTSKNPFFTERVFQIFDKDNSGSISLQEFIDAIHQFAGQSPEDKIKFLFKVYDLDGDGLIQHRELQHVMRACMEENGMRFSEDQIEDLTMAMFEDADKFNRGAITYEALKSQLEKHGGLLENLSISIDRWLVPL---PQEDTTRKKHKKKPL-PHQLTAPYIKNNYVYLSFLSVFILINVGLFISRAIQYRKSNGFVILARACGQCLNFNCAFILVLMLRQCITFLRTRGFTAFLPLDQHIYLHKLTGVLVAAFSLLHTIMHLFNFTTIVVNDPVVNAKNFTTAEWLFTSRPGLFGLVGGCANPTGFALFFILLVMFICSQPFVRRGGSFEVFYWTHLLYVPFWILVLFHGPNFWKWFIVPGFIYVVERTVRLVWMRTEHGKTYISSGLLLPSKVTHLVIKRPFHFCFRPGDYVFVNIPAIAKYEWHPFTLSSAPEQEDYIWLHIRGVGEWTNRLHSFFEREQERLHSGEIPAVIAGCS---------------------TEPSSSSS--TQTVQEKPKEVPLKFSAGVPKSASVESPLAKTT----------------ENTFDKPLVSKRMPPGTSKLAMESYTAPPPSAP-----PKFDRQLSENKAIKKIQATLQRTFSRKDQFRG--------AGVSNEAFTGD--DGLEE------PKRKVTPEHNLHKLLFQQKVPLEKSLSMPDMQNKVKKRERMMVLREY--MRSESERSFDEVQIRKARLQSLGLAYLSPQNKSLAQSFRYMRNKPTIIAFKTPSLENCEPRDSTNSMVVSP-------------------GVFTQKEAEEGK---IVHRAGP---------HKPGATDEDKLSRPVNYPVGKPLEIYIDG------------------------------PYGAPSSHIFQAQHAILIATGIGVTPFASILQSIMHRYWKARHCCPRCNFEWSSEIPPTIMNLRKVDFFWINRDQRSFEWFVNLLSQLEIEQAELGGAMERFLEMHMYITSALQKTDMKAVGLQLALDLLHQKEKRDLITGLKTRTNAGRPNWDKVFKQIQDQKKGKVTVFYCGPPQLAKTLRYKCDQFGFQFRKEVF
>XP_061517613.1 uncharacterized protein LOC1277877 Anopheles gambiae
MEG-SVPNSPSRPTSPVAAGESESEPTGVSGSRSPSPQPGHKQPKKVSFSDELPQSGATVQQPEK----------CAPNESESGRPQEENPFIFVLRQNDSYLQDMHSSAQS--------------------------------------------------------------------------------PSGGGGGVFPNARRSSLHS-NESETGSSTGSGTSTVTATDTGGDNSGVVQQDKSTTELVPFDPIAAGLVNSLGGGSDEPAPPP-----------------------------------------------ASTEPRKPS------------VSAMELEVRRDKRRWLLISELSAILGEDK---HTIDGFKRIFREQTFLQNLFRLFDMDNENFLVQDKWIEHLKGRLTDEKQIDFAEQLESVAYVLCGDGT-VTYDKFCQIWHAKGILDKLYRLIDVDCTNLISTNQIMEFISNLTNSRPRTGFDKSSLERLEQLFIKTVGNEKEIRREEFKKIVTSKNPFFTERVFQIFDKDNSGSISLQEFIDAIHQFAGQSPEDKIKFLFKVYDLDGDGLIQHRELQHVMRACMEENGMRFSEDQIEDLTMAMFEDADKYNRGAITYEALKNQLEKHGGLLENLSISIDRWLVPL---PQEDTK-KKRKKKPL-PHQLTAPYIKNNYVYLSFLTVFTLINVGLFVSRAIQYRNSNGFVIMARACGQCLNFNCAFILVLMLRQCITFLRTRGFTAFLPLDQHIYLHKLTGVLVAIFSLVHTIMHLFNFTTIVVYDPVLNANNYTTAEWLFTARPGLFGLIGGCANPTGVVLVLILLIMFICSQPFVRRGGSFEVFYWTHLLYVPFWILVLFHGPNFWKWFIVPGLIYLVERTIRLVWMRTEHGKTYISSGLLLPSKVTHLVIKRPLHFCFRPGDYVFVNIPAIAQYEWHPFTLSSAPEQEDYIWLHIRGVGEWTNRLHNFFEREQERLHNGEIPALVAGSSGSASVAA-------------VAASAKATGGTVDVIQEKLKSTPVAT---IHKSSSYESALNKAKPSGVGGAGGPGGPRAGDATTPAGIMKQRHPPGTSKLAMEGYSAPSPVATSTAQSAKFERQMSDNRAFKKIQATLQRTFSRRDQLIPRSGGAGGVGGIANEGFSGDGADGGADGSELKDAKRKVTPEQSLHKLIFQQKVPLEKSLSMPDMQNKFKKRERMMVLREY--MRSESERSFDEVQIRKARLQSLGLAYLSPQNKSLAQSFRYMRNKPTIIAFKTPSLENCEPRDSTNSIVVSP-------------------GVFTQKDAEEGRTAGALPTSGPASSVVAVGSGAASAASSNPASRPVNYPVGKPLEIYIDG------------------------------PYGAPSSHIFQAQHAILIATGIGVTPFASILQSIMHRYWKARHCCPRCSYEWSSEIPPTIMNLRKVDFFWINRDQRSFEWFVNLLSQLEIEQAELGSAMERFLEMHMYITSALQKTDMKAVGLQLALDLLHEKEKRDLITGLKTRTNAGRPNWDKVFKQIQDQKKGKVTVFYCGPPQLAKTLRYKCDQFGFQFRKEVF
>XP_038111558.1 NADPH oxidase 5 Culex quinquefasciatus
MNPVPSTSSGAKRLSLSVTNENESE--SAPNSRSASPQLPHKAPKKVSFSDELPQESAGMSQSSAT-EGGPSAPLTPKSESVKLSHFDVNPFVFMQQKNDSYLNNMHQMDEARAE---------------------------------------------------------------------------PAPPLSTTDVFPNQRRASTPSTSSADESVTPPIGGDLGVKVTPQP-ASILKPSDPAT-----FDPISAGLVNDLRAQNDLVNAALGATPKGGSPT--------------------------------KKQNLADSDKIEK-----NGTVP---VSAMELEVRRDKRRWLLISELSAVFGEDK---HTVDGFKRVFREQTFLQNLFRLFDMDNENCIEQDKWIEHLKGRLTEEKQMDFAEQLESVAYVLCGEGT-VTYEKFCQIWHAKGILDKLYRLIDADSTNLLSTNQIMEFISNLTNARPRTGFDKSSLERLEQLFIKTVGNEKEIRREEFKKIVTSKNPFFTERVFQIFDKDNSGSISLQEFIDAIHQFAGQSPEDKIKFLFKVYDLDGDGLIQHRELQHVMRACMEENGMRFSEDQIEDLTMAMFEDADKFNRGAITYEALKSQLEKHGGLLENLSISIDRWLVPL---PQENVVRKKQKKKPL-PHQLTAPYIKNNYVYLSFLAVFTLINVGLFISRAIQYRKSNGFVILARACGQCLNFNCAFILVLMLRQCITFLRTRGFTAVLPLDQHIYLHKLTGVAVAAYSLLHTIMHLFNFTTIVVNDPVINANNYTTAEWLFTARPGLFGLVGGCANPTGIALFVILLVMFICSQPFVRRGGSFEVFYWTHLLYIPFWILVIFHGPNFWKWFIVPGTIFLVERTVRLVWMRTEHGKTYISSGLLLPSKVTHLVIKRPLHFCFRPGDYVFVNIPAIAQYEWHPFTLSSAPEQEDYIWLHIRGVGEWTNRLHGFFEKEQERLHNGEIPAVIAGCS---------------------TSPCSSSSPTTEVVQEKPKELPLKFNTGIIK--TVESPLAKTP----------------DNTFDKPLINKRLPPGTSKLAMESYTAPQPHSP-----PKFDRQLSENKAIKKIQATLQRTFSRKDALRSN-------GGVSNEAFTGD--DGLEEG-----PKRKVTPEHNLAHKLLLQKVPLEKSLSMPDMQNKVKKRERMMVLREY--MRSESERSFDEVQIRKARLQSLGLAYLSPQNKSLAQSFRYMRNKPTIIAFKTPSLENCEPRDSTNSMVVSP-------------------GVFTAKEAEEGK---ILPRTVSPH-------HKPGATDEDKLQRPVNYPVGKPLEIYIDG------------------------------PYGAPSSHIFQAQHAILIATGIGVTPFASILQSIMHRYWKARHCCPRCNFEWSSEIPPTIMNLRKVDFFWINRDQQSFEWFVNLLSQLEIEQAELGGAMERFLEMHMYITSALQKTDMKAVGLQLALDLLHQKEKRDLITGLKTRTNAGRPNWDKVFKQIQDQKKGKVTVFYCGPPQLAKTLRYKCDQFGFQFRKEVF
>XP_074037292.1 NADPH oxidase isoform X1 Leptinotarsa decemlineata
MSMAQPLVGTSVPPIPEESAESTPIVPRRKSSTKP---LDISSVKTTSNPENISDG-----------------------ETVISCSETPEPNPAERRRSSGTLAKLVKQKKV-------------------------------------------------------------------------------------DGTVGFIN-------------------------NGFS---ADVSDAATLSDVPSKASVVDERLAQRRKSLVP--------------------------------------------------------------------------MSSMEEENLRERLYLAQLRLCTDIVNKEA--KYTRDTFRRLFQSKELLEQLFKLFDQDRDHCLHQEDWIEFLKQRLTNEKQIDFAEQLESVAFCLCGEKP-IFLDQFYQIFHAKGILDKLFRLIDEENSGVISSDAIMEFLSTITNTRPRTGIDKGSLDRLEQLFRETVGNGKEIKKEEFKNIVTSKNPFFTDRVFQIFDKDNSGSISLKEFLDAMHQFAGQTAEDKIRFLFKVYDLDGDGLIQHKELQHVMRACMVENGMQFSEEQIDNLTMAMFEDADTNNRGAITYEALKSQLEKHGGLLENLSISIDRWLVPP--KPQSQPTSLLGKLLSYRPYQLTLPYIRNNHIYLIFLSGFLLVNAALFISRAIEYAGSTWYTIFARACGQCLNFNCTFIVVLMLRQCITFLRTRGYSSILPLDQHIYFHKLTGMFIFGYSVLHTVMHVCNFSLIVVNDPIINEANYTASEWLFTTKPGLFGLIGGVANPTGVALLVILITIVISSQAFVRRGGCFEIFYYTHLMYVPFWILLILHGPNFWKWFFIPGIAYGLERIYRSAFIVTERGKTYISSGLLLPSKVTHLVIKRPLQFDFHPGDYIFVRIPAIAKYEWHPFTISSAPEQDDYMWLHIRGVGQWTNRLYEYFEREQEKLHNGEIPALPPSPS---------------------KKSPSNGGINNNQ--SPLKKLQTTITRTLS-NKDMT--------------------------------------KKPGIQLVAFSH--------------EAFQNDERSKSPHGENDTNMASCSNT---E----------------------------QTTKPRKLTPEKRLHRLLFTNKAPLEKSLSMPDMQTKAKKRERLLVLREY--MRSESEKSFNECQIRRARLQSLGLAYLSPQNKSLAQSFRYMRNKPTIIAFKTPSLENCEQRDSSSSFGSVGRQ-----------MSSLSFTSSPERQAEEGRLIPLSREGQLTPNF-----------LQLHQLQPMNYPVGKPLEVKRSARRENR-----VEDVIIRISDSAGTEIYLDGPYGAPSSHIFRAQHAVLIATGIGVTPFASILQSIMHRYWKARHTCPKCTYSWASDIPATVMNLRKVDFFWINRDQRSFEWFVNLLSQLEIEQAELGGAMERFLEMHMYITSALQKTDMKAVGLQLALDLLHEKEKRDLITGLKTRTNAGRPNWDRVFKTISDQKKGKVTVFYCGPPQLARILRVKCGQFGFNFRKEVF
>KAF7267617.1 hypothetical protein GWI33_019109 Rhynchophorus ferrugineus
MASLTGYENTEETASVLGYNKGVDGTDRRKESVMQNGQVEINGNVIKLNKNQLGDV-----------------------ENNVIK-ENPKRNSLESSTQTLDLIRDQQFDQK-------------------------------------------------------------------------------------SGAVQSRS-------------------------IGVGTHIDIVEEVPSCSKSASCALPVDEGTIIRRRSLVP--------------------------------------------------------------------------MSSMEEENLRERLHLAHLRLCSEIVNKEQ--KYTRDGFRKLLQSKDLSELLFKLFDQDRSQTLPQEQWVEFLKQRMTNEKQIDFVEQLESVAFCLCGDEP-IKQHQFYQIINAKGISDKLFRLIDEDNTGAAISENIMEFLATITNTRPRTGIDQNNLARLEQLFRQTVGKGTEIRREDFQKIVSSKNPFFTERVFQIFDKDNSGSISLQEFLDAMHQFAGQSPEDKIRFLFKVYDIDGDGLIQHKELQHVMRACMEENGMQFSEEQIEDLTVAMFEDADTCNRGAITYEALKNQLEKHGGLLENLSISIDRWLVPPPLKPNS-STSLFRRIISYRPYYFTIPYIRNNLVYLAFLLGFIMVNAALFVSRAFQYRESNWYTIFARACGQCLNFDCMFILVLMLRRCITFLRTRGYGSVLPLDQHIYFHKLTGWLIFGFSFWHSAMHVFNFSLVIVNDPKINSQNFTTAEWLFTSRPGLLGLIPGWANPTGIALFFILLVMFICSQAFVRRGGCFEIFYWTHLMYIPFWILLIIHGPRFWMWFIIPAIAYTAERISRVDTMSS-KGKTYISSGLLLPSMVTHLVIKRPSQFDFHPGDYIFVNIPAIAKYEWHPFTISSAPEQEDYMWLHIRGVGQWTNRLYEYFEREQVKLHNGEINRQACSSK---------------------ACDNTTEKTNNN----ALTQMKETITRTLSREKSVK--------------------------------------KKSGVQLVGFSN--------------DHF--DETSTP---------SDCNN------------------------------------RSKRIIPDKRLQRLLFSKRAPLEKSLSLPDVQNNVKKRERILALREY--MRSESEKSFDQCQMRKARMKSLGLAYLSPQNKSLAQSFRYMRNKPTIIAFKTPSLENCEKKDSSTSFIST--------------LGNTSDYYSPERRVEEGQVFQLQDMTAANP-----------------KLKPFNYPVGKPLELYNSKCLDNTSRIDMVSDIKVKYSDNGGTEIFLDGPYGAPSSHIFRAQHAVLIATGIGVTPFASILQSIMHKYWKARHTCPKCKYAWASDIPASIMNLRKVDFFWINRNQRSFEWFVNLLSQLEIEQAELGGAMERFLEMHMYITSALQKTDMKAVGLQLALDLLHEKEKRDLITGLKTRTNAGRPNWDKVFKQISDQKKGKVTLFYCGPPQLGRILKVKCDQFGFIFRKESF
>XP_069681706.1 NADPH oxidase 5 isoform X1 Periplaneta americana
---------------------------------------------------------------------------------------------------------MTEPAEA-------------------------------------------------------------------------------------GGPVPQQG-------------------------VKME----------EIPKDNVTDVEVKRPLPHTPNTSFK--------------------------------------------------------------------------MSSMEEESIREKLRTSLLKQCSDILKGDGATRYTRDAFRRLFQDKELLQRVFRLFDQDRDSLLVQEEWVEFLKERLTDEKQIDFAEQVESVAYVLCGDDA-ITLEKFYQIFQAKGIVDKLFRLLDQDLDGIVTPDQAMEFLANLSNARPRTGIDKANLEWLEQLFRQTVGNEREIRRDDFKKIVISKNPFFTERVFHIFDKDNSGSISLQEFIDAMHQFAGQSPDDKIRFLFKVYDLDGDGLIQHRELQHVMRACMEENGMKFSEDQIDDLTMALFEDADPENRGTITYEALKNQLEKHGGLLENLSISIDRWLVPP--KPKPPPRSLLGKMSTLRPYQLSRPYVKNNYVYLIFLTLFAIVNIGLFVSRSIQYRASNGFVIVARACGQCLNFNCMFILVLMLRQCITFLRTHGFSVILPLDQHIYFHKLTGVLIVIYSLVHTLMHLLNFSVIVVNDPVINKANFTLAEWLLTDRPGLFGLVGGVANPTGVALIIILIIMFICSQPFVRRGGCFEVFYWSHLLYIPFWVLVIFHGPNFWKWFIAPGIIFLLERIFRFVSMQSERGKTYIRCGTLLPSKVTQLVIKRPHHFDFHPGDYVFVNIPAIAKYEWHPFTISSAPEKEDDICLHIRGVGEWTNRLYGYFEQQQEKLHN-VDGQLTG------------------------NRPPAINGTPERTEPKGIRKIQASIQRKFADRDSSSSVRGKTID-----------------------FIKEGASPRTGYLNESSSS--------------DSDFNLNSSMPHHSDTDLSGPHPGNNDCTS----------------------------LTGPPRKLTPEKKLHMLLMTKKSPLSKSLSMPDMETRVKKRERLMALREY--MRSESEKSFDECQVRRARMQSLGLAYLSPQNKSLAQSFRYMRTKPTIIAFKTPSLENCD---ATVALLASS--------------RNSGASQNPERAAEEGRAPEIVKIGARSDDVS------LEVVAGKSPISSVNYPMGKPLEPINEE------------NVSESSAEREGMEIFIDGPYGAPSSHIFRAQHAVLIATGIGVTPFASILQSIMLRYWKARHLCPKCKYSWASDIPATVMNLRKVDFFWINRDQRSFEWFVNLLSELEIEQAELGGAMERFLEMHMYITSALQKTDMKAVGLQLALDLLHKKEKRDLITGLKTRTNAGRPNWDKVFKQLQDQKKGKVTVFYCGPPQLGRILRVKCDQFNFIFRKEVF
>PSN47090.1 hypothetical protein C0J52_23521 Blattella germanica
------------------------------------------------------------------------------------------------------------------------------------------------------------------------------------------------------------------------------------------------------------------------------------------------------------------------------------------------------------------------------------------------------------------------------------------------------------------------------------------------MEFLASLSNARPRCGIDKGNLEWLEQLFRQTVGNEKEIRRDDFKKIVISKNPFFTERVFQIFDKDNSGSISLQEFIDAMHQFAGQSPDDKIRFLFKVYDIDGDGLIQHRELQHVMRACMEENGMKFSEDQIDDLTMALFEDADADNRGAITYEALKNQLEKHGGLLENLSISIDRWLVPP--KPKPPPRSLLGKLSALRPYQLSRPYMKNNYVYLIFLDVFVIINLGLFISRSIEYRAHHGFVIVARACGQCLNFNCMFILVLMLRQCITFLRTHGFSMFLPLDQHIYFHKLTGVFIFGLSVLHTIMHLSNFSLVVVNDPSMG--NYTLTEWLLTDRPGKFGLVPGVANPTGIALIIILVIMFICSQPFVRRGGSFEIFYWTHLLYIPFWILVILHGPNFWKWFIGPGILYLIERLVRFVSMRSERGKTYISSGLLLPSRVTHLVIKRPHHFDYHAGDYVFVNVPAIAKYEWHPFTISSAPEQEDYMWLHIRGVGEWTNRMYNYFEREHERLHS-VEDQLSGNMI---------------------NRPMVINGTPE---PKGIKRLQASIQRKFTDRDSATSTRSKAVD-----------------------FMKHADSPRTGYLNESTSS--------------DSDFNLNSSMPHHSDSDISGPHAGNADITS----------------------------LTGPPRKLTPDKKLHMLLMTRN------------------------LREY--MRSESEKSFDECQIRRARLQSLGLAYLSPQNKSLAQSFRYMRNKPTIIAFKTPSLENCE---ASMALLPS-------------------GGQSPERSAEEGRSPAIVKVGARSDDVS------LELVAAKSPITSMNYPVGKPLEILED--------------------------------------------------------PINEIIR-----------ICD--------------------------------------------SGSELKGDDD---------VSE--------------------------------------------------------------------------------------
