# Supplementary material for: Assessing target genes for homing suppression gene drive
Source: EMBO J. 2026 Feb 6;45(6):2074–94. doi: 10.1038/s44318-025-00683-y (PMC12992549; doi:10.1038/s44318-025-00683-y)
Supplement: Supplementary file 12 — Dataset EV7 [file 44318_2025_683_MOESM12_ESM.zip › Dataset EV7/oct.fas]

>Drosophila melanogaster
----MLLCDGLG--------------PEPPR-----------QRHRNRTSAARIRKRPKCCCGDGGSGNQAE-----QPGGIVSNPIS-------YGQSLTT-------------------------------------------------------------------------------------------------LARVTAAALTT-------AAMLHTTNALAATGSSSASNSSTGG-IALP---------LGTATPATHELNAT-QPFGGSGLNFNESGAGLSDHHHHQQHNPD---------EDWLDNIVWVFKAFVMLLIIIAAICGNLLVIISVMRVRKLRVITNYFVVSLAMADIMVAIMAMTFNFSVQVTGRWNFSPFLCDLWNSLDVYFSTASILHLCCISVDRYYAIVKPLKYPISMTKRVVGIMLLNTWISPALLSFLPIFIGWYTTPQHQQFVIQNPTQCSFVVNKYYAVISSSISFWIPCTIMIFTYLAIFREANRQEKQLMMRHGNAMLMHRPSMQP----------------SGEALSGSG-SSKTLTLHEVEQ---EHTPTKDKHLIKMKREHKAARTLGIIMGTFILCWLPFFLWYTLSMTCEECQ--VPDIVVSILFWIGYFNSTLNPLIYAYFNRDFREAFRNTLLCLFCNWWKDRHLPLD-IDIRRSSLRYDQRAKSVYSESYLNSTTPSHRRQSQMVDNLXY-RDEALLTPIAQQQQR------LAAGGS----------RLGG----QLAAAAKDGRESKDAKDTGKDAGKGKSNVDCLAG---------------DDVQEIQIEIPMEYINKWNKNNNAAASTASSHV-----------------------------------------------------------------------
>Ceratitis capitata
MSTNILATDMLPVYIMQHNITNAIRLPETATTTKTTIDIVSAKLNRTTSASAKRRKRRNVCVEPDEQRTTCDRAVAATNATTITTPIATANKSAYYADSAATSNIKDFLHQCTIPPPPPPSPAAAAATATATLSVMSRTATTTPPPPRLMVATSATDTTCRLLHQHHHHHQQQQQQQHPSYRRRATIATTETTTHPPPSLSRARASSLGFNLSTAFAAALLHTSVAVAAAASTHAQSHHGGGGIAAKHLTPQSQAVLDNGVLSQLDSNATSTLLGASGITLPPSNATLLDDGGAGEDGVAGVDGAALNGSEWFDVLFLVFKASLMLFIIIAAIFGNLLVIISVMRVRKLRIITNYFVVSLAMADIMVAMMAMTFNFSVQVTGRWNFGIFVCDLWNSLDVYFSTASILHLCCISVDRYYAIVKPLKYPINMTKRVVFIMLLNTWVSPALLSFLPIFIGWYTTEEHKNYVKRHPDRCEFIVNKPYCVISSSISFWIPCTIMIFTYLAIFREANRQEKQMMARQGNAMLMHRHSEDAR-------AVSGVSNNTGEALSGSG-SSKTLTLHEVEQ---DHTPTKDKHLIKMKREHKAARTLGIIMGTFILCWLPFFLWYTITSLCDLT---APDIVVAILFWIGYFNSTLNPLIYAYFNREFREAFRNTLQCLFCNWWRDRGMPLD-IDIRRSSLRYDTRAKSVYSENYLSASQP-PRRTSQLVDSLXYSRDDSLLSVTRTTPQRSTSMQLLPTQQSETTSTLRTATGVGGSGMHQLAPLPLPSYVGKRLLDIKPSAGQELNGAELKGGRGGGGDGRHANVGDDDEPQQIQIEIPLAYVKKWNKSNKNTATTATATGTTTTTGCTTAISTTAATTTATGAALVNSTATVTTAATTTTSKAASPTATTTITTTVTTPKGTEHTHAHTHV
>Spodoptera frugiperda
-----------------------------------------------------------------------------------------------------------------------------------------------------------------------------------------------------------------------------------------MDRENLTHH--------------------------------AALNATVNATGNSTVAEAEDD---------------DLTQSIFFKLRMSVLLLIVIMAVLGNMLVIVSVMRHRKLRVITNYFVVSLAFADILVAMVVMPFNFSVQFYNSWLFGPTICDLWNSSDVYFTSTSILHLCCISVDRYYAIVKPLKYPIKMTKKMAFVMLAATWLSPITISYVPIFMGWYTTSDHLKVQRAD--ECEFIVNKPYAVISSSISFWIPCTIMLFTYYAIFREANRQEKNLHARAGNAMLMHRH--------------------SREVGDKNG------ALHINAT-----TPTKDRNILKMKREHKAARTLGIIMGAFILCWLPFFLFYVSTSLC-DSCR-CPEVVTVIMFWTGYFNSALNPIIYAYFNRDFRNAFKNTLACAFCSFCKRSASDLD------ALERLDRRGSAQLRVPVPS------RRTSDLASL----------------------------------------------------------------------------------------------------------------------------------------------------------------------------------------------------------
>Plutella xylostella
-----------------------------------------------------------------------------------------------------------------------------------------------------------------------------------------------------------------------------------------MDLP----------------------------------------NGTANATG------GHDV---------------DLSYAVMFQLRTAILLLIVIMAVLGNLLVIVSVMRHRKLRVITNYFVVSLAFADILVAVAVMPFNFSVQFYHEWIFGQVICDLWNSSDVYFTSTSILHLCCISVDRYYAIVKPLKYPIKMTKKMAFVMLAATWLSPVTISYAPIFMGWYTTEEHLEFRKYNPRTCDFKVNKPYAVISSSISFWIPCTIMIFTYLAIFKEANRQEKALHARAGNAMLMHRH--------------------SREVNDKNG------ALHIN-------TPTKDKNILRMKREHKAARTLGIIMGAFILCWLPFFLFYLSTSLCGDGCD-PPETVTVIMFWTGYFNSALNPIIYAYFNRDFRNAFKNTLACAFCSFCRRSATDLD------ALDRLDRRGSGQLRVPMAS------RRASDLTSL----------------------------------------------------------------------------------------------------------------------------------------------------------------------------------------------------------
>Aedes aegypti
-----MMNPSND---------------DLPKYMYSAAAAAVSSSFSLASSSGSAHSQEGHSSFGGGSNSTGG-------------------------------------------------------------------------------------------------------------------------------TSLFFNGSG----------AALASAAAKAAGSSTIFTVGASAV------------PGRAGDPGGPGDPTGNHVIFQGYSTSSPTSLD-MTTVGSDAVMDDCC--GAAAASGEWLDVLLLVLKASIMMFIIVAAIFGNLLVIISVKRHRKLRVITNYFVVSLAMADIMVAMMAMTFNFSVQITGSWKFGSFMCDVWNSLDVYFSTASILHLCCISVDRYYAIVKPLKYPISMTKRVVAIMLLNTWISPALLSFVPIFAGWYTTDKHKEDVLNNPDSCLFIVNKPYAVISSSISFFIPCTIMVFTYFQIFREANRQEKQLAMRQGTAMLMHQHNAGGGGVGGTGSGSAGGGRTNGEALSGSG-SSRTLTMHEVDA---EQTPTKDRHLIKMKREHKAARTLGIIMGTFILCWLPFFLWYIITSLCDEC--PNPDIVVVLVFWVGYFNSTLNPLIYAYFNRDFREAFRNTLDCMFCAWWRRETSPLD-INVRRSSLRYDCRARSVYSENYLRSTTQNDRLNSEIGESL---------------------------------------------------------------------------------------------------------------------------------------------------------------------------------------------------------
>Anopheles gambiae
-----MMNPSND---------------DTTNYMVS-------------SSSSSSHLQSAAALLASTFGLADG-------------------------------------------------------------------------------------------------------------------------------TVLYNHSVR----------DRGDAGALAAASAASVAGTGGLES------------ATAGGDTLSVFDASGSSIMLQGFSSTAPIGGTIETVGANESIVDG----GIDAGGGEWIDVVLLVLKASIMMFIIVAAIFGNLLVIISVKRHRKLRVITNYFVVSLAMADIMVAMMAMTFNFSVQITGSWKFGSFMCDVWNSLDVYFSTASILHLCCISVDRYYAIVKPLKYPISMTKRVVAIMLLNTWISPALLSFVPIFAGWYTTEKHKQEVLDNPDSCLFIVNKPYAVISSSISFFIPCTIMVFTYFQIFREANRQEKQLALRQGTAMLMHQHNTGGG-VGGGG----SGGGTNGEALSGSG-SSKTLTLHEVDA---EQTPTKDRHLIKMKREHKAARTLGIIMGTFILCWLPFFLWYIITSLCDRC--PNPDIVVALVFWIGYFNSTLNPLIYAYFNRDFREAFRNTLDCMFCAWWRRETSPLD-INVRRASLRYDCRAKSVYSESYLRPSSQTDRFHSEIGESL---------------------------------------------------------------------------------------------------------------------------------------------------------------------------------------------------------
>Culex quinquefasciatus
-----MMNPSND---------------DLPKYMYSAAASSFS---SLSSSSGSSYGPQAQT---GSGISHGG-------------------------------------------------------------------------------------------------------------------------------LGLFFNGSGSSAGSSSSSSAALASAAAKAATSATILGSG----------------PGRGGGQDDS-AAGGSHMIFQGYSSTGAASLDPLDLATTSSVLDEGSGIGAGADSAEVLDGVLLVLKASIMMFIIVAAIFGNLLVIISVKRHRKLRVITNYFVVSLAMADIMVAMMAMTFNFSVQITGSWKFGSFMCDVWNSLDVYFSTASILHLCCISVDRYYAIVKPLKYPISMTKRVVAIMLLNTWISPALLSFVPIFAGWYTTDKHKEDVANNPDSCLFIVNKPYAVISSSISFFIPCTIMVFTYFQIFREANRQEKALAVRQGNAMLMHQHNTGGG--GGEG---GGGGGTNGEALSGSG-SSKTLTMHEVDA---EQTPTKDRHLIKMKREHKAARTLGIIMGTFILCWLPFFLWYIITSLCDEC--PNPDIVVVLVFWVGYFNSTLNPLIYAYFNRDFREAFRNTLDCMFCAWWRRETSPLD-INVRRSSLRYDCRAKSVYSESYLR-PSQNDRFNSEVGESL---------------------------------------------------------------------------------------------------------------------------------------------------------------------------------------------------------
>Leptinotarsa decemlineata
-----------------------------------------------------------------------------------------------------------------------------------------------------------------------------------------------------------------------------------------MGN-------------------------------------DTNGSLSHNNTSPLPET--------------------EWTDDFVIFVKATIMGSIIIASIFGNLLVIVSVMRHRKLRIITNYYVISLALADMLVAMFAMTFNASVQIYDEWKFGYFMCDVWNSLDVYFSTSSILHLCCISVDRYYAIVKPLKYTLTMTKKVVALMILNTWLSPAVLSFLPIFIGWYTTTENQEFRNNHPDICEFIVNKPYAVISSSISFWIPCTIMIFMYLSIFREANKQEKEMYNRHGAAKLLHQN------------------NTNGDMLSNSGGSSKTLTQHEINQ-DLHHTPSKERNISKMKREHKAARTLGIIMGTFILCWLPFFTWYDTVYLCDSCREHCPKEVVAVVFWIGYFNSTLNPLIYAYFNRDFREAFKNTLQCAFCSLCKRSPSNLDFIDNRRPSIRYEDRTRSVYSETYLK--HVDRR-CSEYGSSL---------------------------------------------------------------------------------------------------------------------------------------------------------------------------------------------------------
>Rhynchophorus ferrugineus
-----------------------------------------------------------------------------------------------------------------------------------------------------------------------------------------------------------------------------------------MDSG----------------------------------KFQSNISMSKNVSAAAYDDSTS----------------EEIWNNFAHFLKATIMGSIIAASILGNLLVIVSVMRHRRLRVITNYYVVSLALADMLVAMFAMSFNFSVEVFGRWLFSYTLCDVWNSLDVYFSTVSILHLCDISIDRYYAICKPLKYSLHMTKKVVALMLINSWVSPAFLSFLPIFMGWYTTDAHQEFRKQHPDECIFVVNKAYAVISSSISFWIPGSIMIYMYLQIFKEANRQEKEMYNRHGAALLLHAN------------------NTNGDMLSNSGGSSKTLTLHEINQ-DLHHTPTRERSISRMKREHKAARTLGIIMGIFILCWLPFFLWYDSVSLCTTC--ECPHLVVAILFWIGYFNSTLNPLIYAYFNKDFREAFKNTLQCAFCSLCRRPPSDLNYVDNRRPSIRYEDRTRSVYSETYLK--HVDRR-CSDFGSTL---------------------------------------------------------------------------------------------------------------------------------------------------------------------------------------------------------
>Periplaneta americana
-----------------------------------------------------------------------------------------------------------------------------------------------------------------------------------------------------------------------------------------MASNPDIKI------------ADPSSGQNIRYNSTSSTSSFVHTTTPASVGDALLDNLTSTVTLIVEEE-------QEWGDILTLILKAGAMGFIILAAIFGNLLVIVSVMRHRKLRIITNYFVVSLALADMLVAMVAMTFNASVQLTGRWMFGYFMCDVWNSLDVYFSTASILHLCCISVDRYYAIVKPLKYPINMTKRVVAFMLLNTWVSPAIIAFVPIFLGWYTTDENQLYRIKHPDECDFKVNKVYVIVSSSISFWIPCTIMVFTYLAIFKEANRQEKQLHSRIGNAMLMNHHRNSRE-----------YN-SNGDVLSSSGGSSKTLTMHEVHHGDLHSTPTKDRNIIKMKREHKAARTLGIIMGTFILCWLPFFLWYVSTTLCG-EACPCPDIVVAVVFWIGYFNSTLNPLIYAYFNRDFREAFKNTLQCAFCSLCRRPPSDLEALDVRRHSLRYDERTRSIYSETYLK--HIDRRRSSEFGSSL---------------------------------------------------------------------------------------------------------------------------------------------------------------------------------------------------------
>Blattella germanica
-----MLTTSVD---------------GIT-----------------------SSQRQGVCVKGKSSDDQER-------------------------------------------------------------------------------------------------------------------------------QRRMFSAFG----------------TLSCKIYYGMASNSDISI------------EDPSNGQQHHYNSTPPGSLFVQTSTPSSVADAIVDNITSTIATTISD--------KEWTNVLSLILKGSAMGFIIIAAIFGNLLVIVSVMRHRKLRIITNYFVVSLAFADMLVAMVAMTFNASVQLTGRWVFGYFMCDVWNSLDVYFSTASILHLMCISVDRYYAIVKPLKYPINMTKRVVAFMLVNTWVFPAIIAFVPIFLGWYTTDEHQAHRIDHPDECNFVVNKAYVIVSSSISFWIPCTIMVFTYLAIFREANRQEKQLHSRIGNAMLMNHHRNSRD-----------YNNSNGDVLSSSGGSSKTLTLHEVQHSDLHSTPTKDRNIIKMKREHKAARTLGIIMGTFILCWLPFFLWYVSTTICGEELCPCPDIVVALVFWIGYFNSTLNPLIYAYFNRDFREAFKNTLQCAFCSLCRRPPSDLDALDVRRHSLRYDERTRSIYSETYLK--HIDRRRSSEFGSSL---------------------------------------------------------------------------------------------------------------------------------------------------------------------------------------------------------
