# Supplementary material for: Assessing target genes for homing suppression gene drive
Source: EMBO J. 2026 Feb 6;45(6):2074–94. doi: 10.1038/s44318-025-00683-y (PMC12992549; doi:10.1038/s44318-025-00683-y)
Supplement: Supplementary file 12 — Dataset EV7 [file 44318_2025_683_MOESM12_ESM.zip › Dataset EV7/stl.fas]

>NP_001097423.1 stall isoform C Drosophila melanogaster
MTVAAIG----------------------------------SNRHRRLALIVLTTLWL--------------------------------------------LIGASSSSSSTSSTNPKSVN----------IELRRKRSLHYNGIELDKNTLVGHLREHERALIFGSRS---PEEAPEFKLVHLAQQRPEEQQRLEERKRPGEAEQHGGNPHQRRQRRSLPSED----GNGPLPPEEEEQEAGEDVEAR---------LQLQQSPQLIDDAFIFIRRTENGTQFVEHSPQLLKRLERCFYRSPA----AALDLCEPG--------NVRGVFQQNGSD-LVIHPLPARFGTGT---HVLYQARVDKS-GGGYS---EASSRRTASPLDSQLQFEPDAEEFNEP----------RRRLR-----------------------------AQSQLQSPLRLRFQPRHHHP----------------HQHHQQR------------------RRR----------------------------YIGDAPRSR-------------------------------WSDIPEELFIETAIFVDSDLYAHMQKNFPTNTESKVVSFLLAMINGVQLLYHHPTLGRRINFVLKRLEIWKSWDPPGLVRSRDVENYLNSFCKWQEKLNPFSDADPLHYDHALVLTGLDLVTYDKG-KANSQVVGMATVKGMCTSIYSCTINEA------------KHFESVFVVAHEIGHNLGMRHDAK--EISCDPTMHIMSPKLGS-GKVTWSKCSRTYLEDFLMDPQAECLFDRDSFAGPWDHTAGGRLPGERFNANQQCMLRFG-KNFMQASTQSKMEICRDLHCRQDGLP--WTSHPALEGTECGPNMWCRGGTCEARSSKQGSYSALKSWPPEHIPEATHEKIIRHEPNRIPPLLHDYNPMDNELPGSPSNWGEWSEPSACESGCLYGQSRRLLEGSTGLRTLNRSCLNFPSR-----CIGRDRRFVTCNTPQCHKVP-VQTINDFATQVCMQARKSDPELT--GEGQQ--LPS-TLDASCKIFCRTRTNGTKSRRWTFPDGTTCKAKQHNPEDIT-----------------------------------------------------------------YCISGRCERFSCDNSTSNFFKMDSSFCEAR----------------SVRPTRDSSDQESRQQTNRQRYAERQEGKPQKN---------------HYENEVAKRPSYGQG--------NHINAPASPYKR--RNYHKPYP-PEIPRPPPPASASLIALDRSSSSE-----------SEWVAHPGCHSNCMTDSKGVQGVTSRLTGV-----------ESIQLCSYRI----QPCERLQTAAEYAEQTCARYRQKVRGLSGHGAQISASIDEPDRSCRVGCQDEFIKYRYYLVNGRNGHFPPGTRCSPVG---KRYCVYGRCLEFGDDDLPLDKTHISLGQLRTRR-----------------------KRSSISNDLFNITEIFIKPSHSDIS---------------------AENIEFTQPIHVSADELSSKSR------------------
>XP_012154838.1 uncharacterized protein LOC101463398 Ceratitis capitata
MMCSPSGFVFVLIAILIWNCLHLGCAVHDSSSNSGSNNNSNSNNNNNNKSSVSNRFWFSNKNTANHNRLLPEPGGRLAVARNVNDRKSGNISNSNGNDRSGDKIGSTHNSLSVSNTKTKSSNNDAVRGRRLRIDITRKHSVHLNGVEINEDSLANHLAEHEKELIFG--K---AKDGRPLKLVHLQHLTDANDDNGVSNAAVG-STAHKSSHRVRRSDTSATADDQSDGGSGGAQPQVASQSEEEVVSVQIKDHEQSVHLQLRQTPKLIDDAFVFIRRYANTSQFIEDSHKLAERYERCFYSNEN----SALDLCDDE--------NVRGVFHHNSTN-YIIHPLPARFGNST---HVILKSNYDLPPKKVLD---TAVMPLAATALNTSSYFEPEEEEFNELDDLNIESTLSEDRLRPARNSGHEANEDGEPEEIHNYTYHHKGSGDNSRKYLELNLRYKPRYHHNSAQKPQLHEQQLQHLKYQHHQQHNQHLQQQINKQKSNKVPQRRRKQKEHHHKHQKQQEIHDGATFTHEHSDVFVHNKKKNKETSAESENNAEHDDITKQRHRRRRRRYIASGNSKIPQDLFIETAIFVDRDLFKHMSKNFPDNTESQMIRFVLAMINAVQLLYHDRSLGRRINFVLKRLEILYN-DPPSLRRSDDIDTYLSNFCEWQQRLNPPLDTDTMHYDHAVILTGLDLYVVDKGGKKISQVVGLAPVAGMCTNTSSCTINEG------------KHFESVFVVAHEIGHNLGMRHDTVS-ERNCDPTRYIMSPTLGS-GKTTWSDCSRDYLEKFLRKGLGSCLFDHGQFANNLDHSAEGILPGERFDADQQCMLKYG-HHSMRAKNQKQADICTDLHCQRERYT--WTSHPALEGTECGANMWCRSGTCVIRPTYVEPYHTPK--LIASATKVGYDKANFLESSKMGHLLHEYN------YNKPVSWSEWSDASDCASGCLYGPSRRLLEGSTGLRTYSRRCIDHRRR-----CLGRDHKYEACIAKDCYSLKIVMTIDEFAYDKCSRAQKSDAELT--GEGVQ--IIG-DIEESCKVYCRTKSNGTKTRRWTFPDGTTCRTTLYKSEDIS-----------------------------------------------------------------YCIAGRCEKFSCDNSTQNYYKLDPNFCQQRKASQARAEESESRRYNSVHTTAVAGNNINYKNVNGHSSSNSNNNNNHNNNIPTYSIYAPTTYRSKYENEVAIRGFHGQEREVPYKRKSDIYQPWNKYSYPLRDSAQPIAQPQPPKPPPPVSASLVAMDTAVLAQSATAAAAAPESAEWIVKSGCHSSCMAKSMGIQVVTSRRTGA-----------NNIQLCTHTA----KPCERLLSATEHAEHTCARYKLKVRGLSGYGTQIAASVDEPDRSCRVGCQDEFIKYRFYLVNGRYGHFPLGTKCSHTE---ERYCVNGKCLEFGPDNIPLQQSHISLALFRSRRSAPSQDIVERRESAQTAVQSNRQRRSYLYFDPVNITETITQDFINNIVKSIMDFEQQGVED----ELLMRDHIEFNNPIHISTAEVTTTQPQPQQTTLKVA--------
>XP_050551061.1 A disintegrin and metalloproteinase with thrombospondin motifs 16 isoform X1 Spodoptera frugiperda
----------------------------------------MVMYWRKVILAAALSSILD------------------------------------------------------------------------------VSSEQ-FGNDDHSKQLLEHLTESEKIFLFG-----ANPSEAQFEVAHLKQ--------------------------PKRRKRSLLYD------------DQDLVGLKKHLDIK-----------LSPRNSFLDPQFLLMRRWSNNTELVLDQ-HADEEVDSCYYRGDN----AALY----------VCDDVRGLVRS-NDTYYFIHPLPDRFHDDHAKAHVIVKKQMNENKDDDDS-----CIERDNIID-DPQPANTWKKHRRKREVPSNVN----NNLEG----------------------------FKVNLAHRNKTITDFIQKLS---------------NGAPRQRRA----------------------------------------------------------------------------------------ILP---AVFVETAVFVDRDLYKHMTINFPKDTERELVRFVLAMINAVQLIYHDPSLGRPVNFILKRLEILHE-DPANLKRPHDIDRFLSNFCTWQRLENPPGDNDPLHWDHALILTGLDLYVVNKNGKVSSQVVGLAPVAGMCTVTSSCTVNEG------------RHFESVYVVAHEIGHNLGMRHDGPLADNGCDPSAYIMSPTLGS-GKITWSQCSKNYLQKFLDTVQSRCLLDHGNSAGQLDHSAEGILPGERFDADQQCMLKYG-RGSRHSGAQSLEDICRDLHCQRERYT--WTSHPALEGTRCGEDMYCRGGECVEREGS---------------------------TVVRGAWGRW------------SGWS------ECASACLVDDT--HAPAAAGVAVATRRCNRARHEKN--HCVGHDKKYQSCHAQQCSNVP-RMTVREFADQICLRARDVDPDLI--GTGLQR-IDSDDVSSACAVWCDTRGGGYKSRGWALPDGTACSTAAPMFCISG----------------------------------------------------------------------VCQKFTCSSNPDTEFSLKPSDCEW-----------------------EALRTATP-PTTSTKTSGTWRR--AVGG------------------------------------------------------------------------------------------------QWRPASGCHYHCISPGAGVRLVTATSRDRPL---------TSIQLCSPDS-RPESGCTQRKSPYQYATMVCTKYKDRVRRLSGLGMQISPALEDPDRPCRIACQDERVSHRFYLVNGHEGWFPLGTSCGKR---NASYCVSGKCLEFGPDNTPVSEMVFTLPLLSRGGNASVSWRTSRS------VSSRHRRRRSLGAQRITVKATLDQTHLDDIIARLNLTHNLNDHITYFDTIPEHIELDFSNPIHIAPEDTLLRKKPRPTWD------------
>XP_048483858.1 A disintegrin and metalloproteinase with thrombospondin motifs 16 Plutella xylostella
------------------------------------------MHWKEVFVVASLTVLLD------------------------------------------------------------------------------ATSEQLFGDDEHSNRVLEHLTDAEKLFLFG-----AIDKTPQFEIAHLKH--------------------------PRRRKRSIYNRQ----------PNQDLELIKKILDLK-----------LSPRNTFLDPQFLVVRRWANNTEPVVD--HSDDEVDSCYYRSQN----AALY----------VCNDVRGVIKADNDSHYFIHPLPERFHNDDGKHHVIVKRSPTDRNNNDQSNQENTCVESTDLDKFNNNPSQIWTKHRRKREARQSTIESERNSLEK----------------------------LKLDLAHRNRTISTFINKLD---------------SIQNRQRRA----------------------------------------------------------------------------------------VLP---AIFVETAVFVDRDLYKHMTVNFPKDTERELIRFVLAMINAVQLLYHDSSLGRPVNFILKRLEILHE-DPANLKRPHDIDRFLSNFCTWQRLENPPGDTDPLHWDHALILTGLDLYVVSKNGKVSSQVVGLAPVAGMCTVTSSCTVNEG------------RHFESVYVVAHEIGHNLGMRHDGPLADNGCDPSAYIMSPTLGS-GKITWSQCSRTYLQKFLDTIQSRCLLDHGNSAGQLDHSAEGILPGERFDADQQCMLKYG-RGSRHSASQSLEDICRDLHCQRERHT--WTSHPALEGTKCGHDMYCRGGECVERYGT---------------------------STPLGSWGRW------------GGWS------ECASSCLLDER--HSAAASGIAVATRRCNRFRHDSGSSYCSGYDKKYQTCNAQQCNNVP-RLTVREFADQICRRAREVDPDLI--GTGLQR-MDSDDVSSSCAVWCDTRGGGYKSRGWTLPDGARCSRHAPQYCIAGSCQVSVYTVRYKSRGWTLPDGARCSRHAPQYCIAGSCQVSVYTVRYKSRGWTLPDGARCSRHAPQYCIAGSCQKFSCSPHADSQFSLTPSECEW-----------------------EALQLQTATPHTSTKSSGTWRR--AVGS------------------------------------------------------------------------------------------------QWRAVSGCHYHCVSGGSGVRLVRAAGKQS-----------TSIQLCRPDTPSARLGCSQRKTPYQYATMVCTKYKERVRRLSGLGMQISPALEDPDRPCRVACQDAGVSHRFYLVHGQEGWFPLGTPCGGG---NASYCVSGKCLEFGPDNTPLSEMVFTLPLLNRTTHSAVRRHSSR-------------HRRSLQREKVVVTATLKQSHLDHIIKHLNFTENKNEPITYFEHIPEHIEVDFNNPIHIAPEESMFGKIPKPRWDRQVGTLSQYTHV
>XP_001660627.2 A disintegrin and metalloproteinase with thrombospondin motifs 18 Aedes aegypti
---------------------------------------MLLRYRWLPQRLVRRRQFCP----------------------------------------TWDGFSVKMLCIVVFLVAIRAVDHRDVGVNCFHLDVQKVNHIVLDNEKVDKSNLHRYLREHEHSFLFGKE------STNDFSIVSVR----------------------------RRKRTTRST--------EKLIEFNISDSTDESFLIK-----------LRKSNILIDDSFALIESYDNSTQLLDDSYQLVQKFADCFYRNDY----AAFDLCEG---------EARGLIKLNNSD-LILHPLPERFGANN---HVLINKNRTTNLTTAHV---NQT--------DKNVIFEP---DMSH-------------------------------------------------YEPTY--FSMPSKDRS-----------------KRHIG------------------------------------------------------------------------------------------NIKVPDTLHVETAIFIDKDLYQHMSKNFPKNTEAHLIRFVLAMVNGVQLLYNHPSLGHPINFILKRLEILHN-DPKDLRRSSDIDVYLNSFCGWQRKLNPISDADPVHFDHAVILTGLDLYVVSKTGKVSNQVVGLAPVAGMCTMTSSCTINEG------------KHFESVFVVSHEIGHNLGMRHDTS--ENNCDPSQYIMSPTLGS-GKITWSTCSRNYLSSFLKTSQAVCLFDRGHFGPSLDHAAQGMLPGERFDADQQCMLKYG-KDSIRSQAQHVADICRDLHCQRDRYT--WTSHPALEGTACGTLMWCRSGACVSKIPGLTIQSSGK----HITAFKTIDKKAFIEGLKFASLKQDTAR----TLNTIPTWDAWGDPTECESGCLYGESGRLKEGSVGLRQYSRICLDKRNS-----CIGSNKKYETCIAKQCYNIA-RTTILDFANQICDRAKAFDSDIR--GIGIQ--KVAEDPEEACKIFCETKSGDPKTKSWIFPDGTTCRVRSSDFDDYF-----------------------------------------------------------------YCISGRCQKFSCNGSLENFYRIDPMFCPES-----------------SISPDRASNSIQQENGRDYKSLNLVHDAHQTTR--------------KLENVTQNSVFYNYP-------ERRRIPEANFYK---ADNYGRWRVRQFEPEKYDKLSQLQSRKN-----------------QWDIKSGCHFSCMEKSKGIQIVASRMDIR-----------TSIQLCTPNT----IACDKVLTTYEYATRLCKRYQQKVRGLSGVGMQIAPSVEDPDRSCRIACQDNFIRHRFYLVNGEQGHFPFGARCNHDEP--NRYCVNGKCLRFGEDDTPLNESYNSLAHLRTKRT------------------ARRIKRHFEFFSPINVTERISQEYIENLIAN-MNFARNTDE-------IFEDNIDFRNPIYFSP--------------------------
>XP_061505633.1 A disintegrin and metalloproteinase with thrombospondin motifs adt-1 isoform X1 Anopheles gambiae
--------------------------------------------MPRPQLQPFFKAVG------------------------------------------------SVMLQIIALLALILIAARNPTVRCLHMEVERVNHLVLDNAKIDERNLHNFLEEHEQLLLFGDR------TTDDFKIVNVR----------------------------QRKRESRSTPG------SGFLQFNLSDGREDNFALR-----------LQKSDILIDESFAFIESYDNSTQLLDDSYDRVLKYRDCFYRNER----AAFDLCEG---------SVRGLIRTNESE-IVIHPLPERFGTGA---HVILNRNKT----IPSD---ESG--------ETKVMFEP---DMNEP----------------------------------------------TRRRPTVPFYGQSQQSRL-----------------KRHISSN---------------------------------------------------------------------------------------HNAKVPDVLHIETAIFIDKDLYRHMSKNYPKNTEAHLIRFVLAMINGVQLLYNHPSLGHPINFILKRLEILHN-DPKDLRRSSDIDIYLNSFCGWQRKMNPISDADPVHFDHAVILTGLDLFVVSKNGKVSNQVVGLAPVAGMCTITSSCTINEG------------KHFESVFVVSHEIGHNLGMRHDTS--ENNCDPSLYIMSPTLGS-GKITWSSCSRNYLNTFLKTSQATCLFDRGHYGSSLDHTGEGRLPGERFDADQQCLLKYG-KDSTRSKSQDLADICRDLHCQRDRYT--WTSHPALEGTNCGKLMWCRSGVCVSKIPGLTIQSTGK----HITAFKTIDKKTFLEGLKFASLRQDISR----TLNTIPTWDSWSEPTECVSGCLYGESGRLKEGSTGLRQFTRKCLDKRKN-----CSGFSRKYETCIAKQCYNIG-RTTILEFSNQICGRAKEFDADII--GYGLQ--KVAEDPEDSCKVFCETKAGVPKTKSWIYPDGTACKVQNGDFDDAY-----------------------------------------------------------------YCVSGRCEKFSCNNTSNNYYRIDGALCTEV-----------------YQYTERSGNSIHQENVRDYKSLPLNKNAYPIDR--------------RAESSTIRTALSNYT-------ARKPPPDTEGYSSQAENTFNRWRER--SSSELNRLSELQGRKH-----------------NWEVKSGCHFSCMERGKGVQIVSSTAGTN-----------TNIQLCTANT----IACDKVLSTYEFATQLCKRYQQKVSGLSGIGMQIAPSIEDPDRSCRVACQDTFIRHRFYLVNGEQGHFPFGTRCNHNES--NRYCINGKCLHFGSDDIPVNESYNALPNVRIKRS------------------TNRTKRHFEYFAPINVTERLSQEFLENLIAN-IDFGRTTNEN----NIVLEEHIDLKNPIYVDP--------------------------
>XP_038120942.1 A disintegrin and metalloproteinase with thrombospondin motifs adt-1 partial Culex quinquefasciatus
--------------------------------------------KCSPSLRFWRRR-------------------------------------------------------------------------------RRQSLARNTSGEIDEKNLHQFLKEHEKLLLFGEND---AASAEDFTIVSVR----------------------------RRKRTTRST--------ERLISFNVSNSAVADFSVE-----------LRKSNILIDDSFAFIESYDNSTQLLDDSYQLVQQYADCFYRNDH----AAFDLCEG---------GIRGLLKSNQSD-LIVHPLPERFGSSS---HVLIYRNRTNDSAAPST---NQT--------DENVIFEP---DMAA-------------------------------------------------YEPT---FNEPRDRRN-----------------KRHIS------------------------------------------------------------------------------------------NIKVPDTLHVETAIFIDKDLYRHMSKNFPKNTEAHLIRFVLAMINGVQLLYNHPSLGRPINFILKRLEILHN-DPKDLRRSSDIDVYLNSFCGWQRKLNPISDADPVHFDHAVILTGLDLYVVSKTGKVSNQVVGLAPVAGMCTMTSSCTINEG------------KHFESVFVVSHEIGHNLGMRHDTS--ENNCDPSLYIMSPTLGS-GKITWSACSRNYLNTFLKTSQSVCLFDRGHVAPNLDHNVEGKLPGERFDADQQCMLKYG-KDSIRSQSQNVADICRDLHCQRDRYT--WTSHPALEGTACGTLMWCRSGVCVSKIPGLTIQSSGK----HITAFKTIDKKTFIQGLKFASLKQDTAR----TLNSVTTWEAWGNPTECESGCLYGESGRLKEGSVGLRQYNRACRDKRNS-----CPGSNKKYETCIAKQCYNIA-RTTILEFANQICGRAKEFDSDIL--GMGLQ--KVADDAEDACKVFCETKSGTPKTKSWIFPDGTACRVQSADFDDYF-----------------------------------------------------------------YCIGGRCQKFSCNNSADNFHRIDSTFCPDS-----------------FTSADRVSNSIQQENGRDYKSLNLLKEAQPTSR--------------KPENVTQNSVVYNFP-------ERKRFPEANFYK---ADAYSRWRARNFEPVSYDRNSQLRLRKN-----------------QWEVKSGCHFNCMEKSKGIQIVASKMDIR-----------TSIQLCTPNT----IACDKMQSTYEYATRLCKRYQQKVRGLSGTGMQIAASVEDPDRSCRVACQDGFIRHRFYLVNGEQGHFPFGTRCNLDEP--NRFCVNGKCLRFGEDDTPVNELYNSLAHLRAKRS------------------LSRVRRHFEFYSPINITERINQEYLDNLIAH-IDFEKTTGD-------VYEDSIDFRTPIYFSP--------------------------
>XP_074032509.1 ADAMTS metallopeptidase stall isoform X4 Leptinotarsa decemlineata
--------------------------------------------MRGVWWRFLFTAY--------------------------------------------------------------------------------FLIELAVSQQINKHQLRELLTLPEWTSLVGNSHSVASEGGDDSEDNDQEL--------------------------SSASRVIIEVP-----------------ELGHSFDLD-----------VKSSPDILTPDFVVLETFANRSQPITV---QKE-DRNCYFRGTT----AALS----------LCKGVRGIVHLNDTDFFLIHPLPSRFHNETANPHILIQKKHHAVHTGNCP--HYDTIQLKQN-TTKDITYAKVNNKIHETHLEWSSDEEEDIDKDIN---------------------------ISSRSKRDVLEDYLDDFSYS---------------NLGRKKRE-----------------------------------------------------------------------------------------SFPDGAPAFVETAVFVDKDLFEHMKTNYPVDTERELIRFVLAMINAVQLLYHDPSLGRPVNFVLKRLEILKE-EVAGLLRPPDIDRFLSNFCNWQKTKNPPGDSQPLHWDHALILTGLDLYVRGKHGKISNQVVGLAPVAGMCTTTSSCTVNEG------------RHFESVYVVAHEIGHSLGMRHDGPLAENDCDPSSYIMSPTLGS-GKNTWSSCSKRYLQKFLDTPQSRCLLDHGSSAGKLDHSAEGAFPGERFDANQQCMLKYG-RGSRHSSQQPLNDVCRDLHCERERYT--WTSHPALEGTTCGNNMWCRGGRCVVKGL----------------------------ALTAAYASQQTAA---RLGQINGGWSQWKHFSECASGCLFGEEGRLRSGSTGIMVSERMCNNPRPQGAGTDCDGPSTRYSTCTAQQCSNVP-RLTIREFADQICNRVKDVDKDLT--GLGMQK-ISSD-AEEACLVWCQKRNGSTKSRGWTFPDGTACQIRRNRYGIAS-----------------------------------------------------------------YCIKGRCEEFICDSLEEAAFAQSPDLCP------------------------VDKSDNE-----LSWRTGLRGREGAIR--------------------------------------------------------------------------------------------------WKSASGCHYNCVSPGSGIRLVMSKKHGR-----------SSIQLCQPDK----FGCSRVKSPYQHASMVCTKYKERVRRLSGLGMQISPAVEDPDRPCRIACQDDFISHRFYLVNGEDGWFPFGTDCSRGTSGKKAYCVSGKCLEFGGDDTPLSESEFTLPLLSRS------------------------RRSLYNNGSIRIMTKLNQMELEDIISGLHRTLS------GNPSYPVKYDIDLNNPIHVNMDMEQQHHPQRYFRSEDYVNFA-----
>KAF7280146.1 hypothetical protein GWI33_006323 Rhynchophorus ferrugineus
-------------------------------------------MHEKLLLALLACAVVR-------------------------------------------------------------------------------------PVVALKYALHDAMTGPDLAYYFHTDD---ENSVPDYDIVFLPED-------------------------WPQQERFLDNEP-------GNELNYSFSAFERQIDLK-----------LKRNENIVAPNFKTYIHEHDGNVRYLN-----EIPANCHYLHREGDLVAALSICNPK--------SVQGLIFFDNST-FEIHPLTPNLQRLAKREARTGVPHIIKRAKFASEYLLDDLFPTAGNIWNKNPLYNDNIDDFFN----------------------------------------------EDLIQNTVQDNILHRKVQS-----------------------------------------------------------------------------------------------------------------------MTAEIALFFDEAAYKIFGP-FYGYDDKKLQTMLLAYINGVQALYHHPSLGTGLELVLVRLDIMKTQPREMPHYNGERSQLLDSFCEYQASINPRDDSNPDHWDMGLYVSGLDFFAYE-NGKKSGVTMGLATVGGVCLDKYACIIAEFGTTNVFGKPYPSAGFTSVYILAHEIGHNLGMHHDSS--GNTCPKDGYIMSPSRGTNGETQWSSCSADVMAKLG---WAKCLKDHAKPIRSRDHSRFLDVPGRLYTAKKQCEILLRDRDAVAAPNQQQSEICYNLQCKTPHRSGYYHAGPALDGTPCGSGKYCYGGHCSTRQLP--------------------------KPVKVVP----------------GGWSNWKEG-TCSSGCIKDSK--------GIQMSTRQCNNPVPVNTDQGCEGSNRQFSFCSDNKLCKSK-KEGPVDYASQKCKEFSTLLSELDPKGSGLQAPHEEARLWTSCAIFCKRKDSGVFYTPRIELNDLGVSPYFPDGTWCN----------------------------------------------------------------------------RDNTGMDYYCIQHHCLPEN---------------------FKFTKIQVPDLDDLPFSQNAMPNKYPIPS----------------------------------------------------------------------------------------------------KLKDYFSIGPNGRPLK--------------------TSIKISDIRP---PAEEDWETKDYVELPTIEQRFNALIQEMNDLDFF----------------------------------------------------------------------------------------------------------------------------------------------------------------------------------------------
>XP_069681719.1 A disintegrin and metalloproteinase with thrombospondin motifs adt-1-like isoform X1 Periplaneta americana
------------------------------------------MVSRLLWICFSLGAQLCSA----------------------------------------------------------------------------YTSTLHQEVTETN--LRDLLTTAEWTSLLG-----ASSDAPEFAVVLPVR--------------------------RRRRRR-WLLP-----------------DETG-AIPV-----------SLDAR-----QLGRRFDLRLVPSPALL---DPSFVLLSRWRNRT----DMLS-----------------PRLAEPHCFYRGDDGPHRAAVALCGGDMRG------IIASPDD--EYYVINP------LPRRFRRRSADVPHVLVRWTP------PAQR----------------------------LDQALRPR--------AAKN---------------PAARRRRSP----------------------------------------------------------------------------------------ALPPGAPVHVETAVFIDEDLFQHMALNFPQDTERELVRVVLAMINAVQLLYHDPSLGRQVNFVLKRLEILHV-DPTSLQRPHDIDRFLSSFCTWQRSENPPRDSDPLHWDHALILTGLDLYVVNKNGKVSSQVVGLAPVAGMCTATSSCTVNEG------------RHFESVYVVAHELGHNLGMRHDGPTAGNECDSSSYIMSPTLGS-GKITWSSCSRRYLQLFLETPQSQCLLDHSISGGQLDHNAEGTLPGERFNADQQCMLKYG-RGSIHATQQPLDDVCRDLHCQRDRYT--WTSHPALEGTSCGNTKWCRSGRCVARGLS---------------------------ALEAGYSPNQ---------RVDGGWSEWTSFSDCASGCLYSEEGRLHAGSTGIMVSTRRCNNPRPENEGLPCRGSDRRFRTCFAEQCGNVQ-RTTIRDFADQICLRAREVDTELL--GTGLQR-ISSD-AEEACTVWCYKRNGGSKSRGWNFPDGTACQSHRSRYGKSM-----------------------------------------------------------------YCIAGRCEEFVCDNYDMAPFSTLPEMCP------------------------VSSRLQV------SRNKGRRREVPELRR------------------------------------------------------------------------------------------------LWSPASGCHFNCLAPGRGLRLVVAKDIKCRLEDNCEGGRVTSIQLCEPDK----LGCGRLKTPFEHATTVCSKYRERVRRLSGFGMQISPVAQDPDRPCRVACQDDEVNHRFYLVNGEDGWFPFGTDCSRGVPEKKSYCVSGKCLEFGSDDTPVHESEYTLPLIGRL------------------------KRSLVYNSTTMVRTTLDQTTLDHIISKLNSTDNCNH---QYGSYGNQFSIDLNNPVHVEVKTGTGQFNNEARGYEDIWRSPG----
>PSN53910.1 hypothetical protein C0J52_02463 Blattella germanica
----------------------------------------MIVEARALGRRFELQLRPSPAL--------------------------------------------------------------LDPQFVLLSRWRNHTEMLPSHLAEQNCFFRSDATHRAAVALCGGMRGIITSPENEYYVVNPLP--------------------------RRFRRRSTDVP-----------------HVIVRWTPP-----------AFAARNAETSHISHNYQTNELSEATLS---QSSQIPTDYTQGNT----AMASSINDEVNRTLLEQSRNTIRLTADTKSFNNGNVPERNVVHDVQNSSSSNKKDRLIHYSIDK--ELVTYETNSINAYVSPSVTNQSESVSETSKNSESGRTIDIPAAS----------------------------SKTNERTSEGSHTCETCSET---------------ILKRSKRTT----------------------------------------------------------------------------------------MLLPGAPIHVETAVFVDKDLYRHMALNFPTDTERELVR--------VQLLYHDPSLGRQVNFVLKRLEILHV-DPANLQRPHDIDRFLS----------------------------------------------LAPVAGMCTATSSCTVNEG------------RHFESV----------LGMRHDGPLAENECDPGSYIMSPTLGS-GKITWSSCSRRYLQLFLETSQSQCLLDHSSSGGQLDHSAEGTLPGERFNADQQCMLKYG-RGSIHATQQPLDDVCRDLHCQRDRYT--WTSHPALEGTFCGNNKWCRSGRCVGRGLS---------------------------ALQAGYSPNQ---------RVDGGWS------------------------------------------------SDRRFRTCFAEQCGNVQ-RTTIRDFADQICMRAREVDTELL--GTGLQR-ISSD-EMVVP-----KVEDG------HFLMVLHAKVIAHVMGN-------------------------------------------------------------------PCIVSVEDEFVCDNYDAATFSTELEQCPGL--------------------TRGGGRLQVRDSSLFSRNKGRRREVPEART------------------------------------------------------------------------------------------------LWSPASGCHFNCLAPGRGLRLVVAKDMKCRLEDNCEGGSVTSIQLCEPDK----LGCGRLKTPFEHATTVCSKYRERVRRLSGFGMQISPVA------CKFLN--------------------------------------------------------------------------------------------------------------------------------YISYPNKFM-------------------------------------
