# Supplementary material for: Assessing target genes for homing suppression gene drive
Source: EMBO J. 2026 Feb 6;45(6):2074–94. doi: 10.1038/s44318-025-00683-y (PMC12992549; doi:10.1038/s44318-025-00683-y)
Supplement: Supplementary file 12 — Dataset EV7 [file 44318_2025_683_MOESM12_ESM.zip › Dataset EV7/sxl.fas]

>Drosophila melanogaster
MYGNNNPGSNNNNGGYPPYGYN-NKSSGGRGFGMSHSLPSGMDTEFS--FPSSSSRR--GYNDFPGCGGSGGNGGSANN---------LGGGNMCHLPPMASNNSLNNLCGLSLGSGGSDDLMNDPRASNTNLIVNYLPQDMTDRELYALFRAIGPINTCRIMRDYKTGYSFGYAFVDFTSEMDSQRAIKVLNGITVRNKRLKVSYARPGGESIKDTNLYVTNLPRTITDDQLDTIFGKYGSIVQKNILRDKLTGRPRGVAFVRYNKREEAQEAISALNNVIPEGGSQPLSVRLAEEHGKAKAAHFMSQMGVVPANVPPPPPQPPAHMAAAFNMMHRDGAMEKLRSLFDAICDAIFGLDSENFADLLDGLYRRK-YHYPYLXLTPQQQQQLLQHQQQALGFTSSSNNSIGNGNGNDNNMLLYHQQYHQQQTQQQRLGNVAAHNISPNGSNNNINTSNTNNINFNTIRQNGVAALHYLQEQLQLQQPQDQQSQQQQPLTMPSSPPFQQQSRQSHHNGSSSTLGNQLLAISNNNSFNNNSNQSNSFTGNYSNGSAFTSNGAISGSNFPNNPTSSGNFTNNSTNSNPTNSGHFASNLAGSSNFTNHLSGSNNYTNSNGNFTSNAASSSNFSNNAASSTNYSKNCSSGVVGNSDPDSCSRKHTTNTNNHHTSPQHDFSFNMSTTEQELHQQTLKLQQLHLNNSFNNTTAAATTSAAASTSTSTTATASSTNSANVGFLWRT
>Ceratitis capitata
MYG------NMNNGGHAPYGYNGYRPSGGRMWGMSHSLPSGMDTDFTSSYPGPSMNRRGGYNDFS--GGGGGGGGSA-------------MGSMNNMVNAASTNSLN--CG---GGGGGD--GHGGGSNGTNLIVNYLPQDMTDRELYALFRTIGPINTCRIMRDYKTGYSFGYAFVDFAAETDSQRAIKSLNGITVRNKRLKVSYARPGGESIKDTNLYVTNLPRTITDDQLDTIFGKYGMIVQKNILRDKLTGKPRGVAFVRFNKREEAQEAISALNNVIPEGASQPLTVRLAEEHGKAKAQHYMSQLGLIGGGGG----GGGGGGGGGGGMGGPPPPPMNMG--YNNMVHRGF-----NYSGLIDGLYRNKSYHYPYL--------------------------------------------------------------------------------------------------------------------------------------------------------------------------------------------------------------------------------------------------------------------------------------------------------------------------------------------------------------------
>Spodoptera frugiperda
-----------MCERYPGYLFG--GTPVSSWDRSFNSLENQIQQQYR--------------------GRAGAGARCW-----------------------GSMSEGGG-----VSAAGGDS-------CKTNLIVNYLPQTMTEKDLYAMFMTIGPIESCRVMKDFKTGYSYGFGFVNFTREEDAARAIDTFNGYQLRNKRLKVSYARPSGDDIKDTNLYVTNLPRAITEEQLETIFGKYGRIVQKHILRDKSNGTPRGVAFVRFDKREEAQEAIAALNNVIPEGGTEPLSVKVAEEHGKQKAAYYAGWAAGFHHNRAS----VAPQRHHSLDQLDMLHSRQDYTTNYGMYGGLSNRYLRRDYFNQPSYMSHHRPF-------------------------------------------------------------------------------------------------------------------------------------------------------------------------------------------------------------------------------------------------------------------------------------------------------------------------------------------------------------------------
>Plutella xylostella
---------MELNLEYP-DISS--LTSLGLLNPKDQNDFLQIQQQYL--------------------GRH--GVRRW-----------------------GSMSEGG-------ACAG-----------RTNLIVNYLPQSVAEKDLYAMFTSVGPVESCRVMKDFKTGYSYGFGFVNFAREEDAARAIDTFNGYQLRNKRLKVSYARPSGDDIKDTNLYVTNLPRAITEEQLETIFGKYGRIVQKHILRDKNNGTPRGVAFVRYDKREEAQEAIAALNNVIPEGGTEPLSVKVAEEHGKQKAAYYAGWAAGFHHNRG-----------------------EPCNEDSGMHD--------ATFMSQYDDEFH-----------------------------------------------------------------------------------------------------------------------------------------------------------------------------------------------------------------------------------------------------------------------------------------------------------------------------------------------------------------------------
>Aedes aegypti
MYS------KMN--GYPSSTFR---SSGGRLWGMSHSLPSGMDSDFS------YSSRPRMF-DMPSSSTFGGNAPQT---------------------SSSSTSSLS---GMNFGPGSNN--------AGTNLIVNYLPQDLTERELYSMFSTMGPIETCRIMRDVKTGYSYGFGFVNFLSEDAAQRAIRCLNGYSVRNKRLKVSYARPQSDDIKETNLYITNLPRTITDEQLDIIFGKYGTIVQKNILRDKLTGFPRGVAFVRFNKREEAQEAISALNNVIPQGGTQPLIVRVAEDHGRAKAALYVPSYNSIVHNNR-------GRVR----MRNNPY--------------------------------------------------------------------------------------------------------------------------------------------------------------------------------------------------------------------------------------------------------------------------------------------------------------------------------------------------------------------------------------------------------------
>Anopheles gambiae
MYS------KMN--GYPSSSFR---SSSGRLWGMSHSLPSGMDTDFS------SYSRPRLYGDMPSSSTFGGGNPSTPHHHHHHHHNHLSQPASHHHTSSSSTSSLT---GMNFGPGSSGT-------AGTNLIVNYLPQDMTEREMYSMFSAMGPIESCRLMRDLKTGYSYGFGFVNYLNEEAAQRAIKCLNGYPLRNKRLKVSYARPQSDDIKETNLYITNLPRTITEEQLDIIFGKYGTIVQKNILRDKLTGQPRGVAFVRFNKREEAQEAISALNNVIPQGGNQPLIVRVAEDHGRAKAALYVPSYNSIVHNNR-------ALLPRQNTMKYNDRSSGLLRSHHSLIFY------------------------------------------------------------------------------------------------------------------------------------------------------------------------------------------------------------------------------------------------------------------------------------------------------------------------------------------------------------------------------------------------
>Culex quinquefasciatus
MYS------KMN--GYPSSTFR---SSGGRLWGMSHSLPSGMDSDFS------YSPRTRMY-DLPSSNTFG-NVPNT---------------------SSSSTSSLS---GMNFGPGGNNY-------SGTNLIVNYIPQDMSERELYSMFSTMGPIETCRIMRDMKSGYSYGFGFINFLTEEAAQRAIRCLNGYTVRNKRLKVSYARPQSDDIKETNLYITNLPRTITDEQLDIIFGKYGTIVQKNILRDKLTGHPRGVAFVRFNKREEAQEAISALNNVIPQGSNQPLNVRIADDHGRAKAALFVPSYNSIVSNNR-------GRVR----MRNNPY--------------------------------------------------------------------------------------------------------------------------------------------------------------------------------------------------------------------------------------------------------------------------------------------------------------------------------------------------------------------------------------------------------------
>Leptinotarsa decemlineata
MNIFCLQVNGYYIWELDIKMFG---SQLGNFPFSVNPFLPED-TMNN--------------------SSE------------------------------GTANTSN-------GAGDSNQ----YQFDKTKLIVNYIPQFATENDLAQIFGPLGQLENIKIMKDFKTGYSFGFGFVKYSSPEEAAKAIAVLNGFNFRNKRLKVSYSRPPGTDMKDSNLYITNLPKDVTEQDVDILFGEYGEIVQRTVLKDKITGMPRGVAFVRYSKGEEAQAAIANLDGKLLENAMLPLSVRVAEDHGRQKAQYLEAWNPMA-----------YN--RDSNN---DLSTVGN---SNQYK------------------FIHG----------------------------------------------------------------------------------------------------------------------------------------------------------------------------------------------------------------------------------------------------------------------------------------------------------------------------------------------------------------------------
>Rhynchophorus ferrugineus
-------------------MFA---TQLGSFPFASNTQNTDIPHFNN--------------------NSA------------------------------NIMEQNN-------GAGDSCS----GGLDKTKLIVNYIPQFATEGELLQIFAPIGTIESLKIMKDYKTGYSFGFGFVKYFKEEDAAKAIEALNGFNFRNKRLKVSYSRPPGTDMKDSNLYITNLPKDVTEQDVENLFKEYGEIIQRTVLKDKHTGLPRGVAFVRYARGEEAQAAIANLDGKMLENAMMPLSVRVAEDHGRQKAQYLDNWNPMGGGFGGR----GYPGLRTSIMPFRDLTVPTRPILPNRYTRFPTFTSPNIRNLGAGDTFFQSPFYY------------------------------------------------------------------------------------------------------------------------------------------------------------------------------------------------------------------------------------------------------------------------------------------------------------------------------------------------------------------------
>Periplaneta americana
------------MDGYPRTLHY--VNQETSWEGEGPS-HSSARNSYQ--------------------NHR-------------------------------PMAEYQ------QKNEG-----------KTNLIINYLPQNMTEKELYSMFVTIGPVESCRVMKDFKTGYSYGFGFVNYSKAEDASRAIGTLNGLQVQNKRLKVSFARPSGDEIKETNLYVTNLPRNITEQYLDMLFGKFGQIVQKNLLKDKLTGMPRGVAFVRYDRRDEAQQAINSLNGVIPENGTEPLVVKIAEEHGKQKAAYYAGWQAGYNQSRD------------------------------------------LSLMSSKLAVFK-----------------------------------------------------------------------------------------------------------------------------------------------------------------------------------------------------------------------------------------------------------------------------------------------------------------------------------------------------------------------------
>Blattella germanica
------------------------------------------------------------------------------------------------------MAEYQ------VKNEG-----------KTNLIINYLPQNMTEKELYSMFVTIGPVESCRVMKDFK--------------AEDASRAIGTLNGLQVQNKRLKVSFARPSGDEIKETNLYVTNLPRNITEQYLDMLFGKFGQIVQKNLLKDKLTGMPRGVAFVRYDRRDEAQEAINSLNGIIPENGTEPLVVKIAEEHGKQKAAYYAE---------------------------------------------------------------------------------------------------------------------------------------------------------------------------------------------------------------------------------------------------------------------------------------------------------------------------------------------------------------------------------------------------------------------------------------------
