# Supplementary material for: Assessing target genes for homing suppression gene drive
Source: EMBO J. 2026 Feb 6;45(6):2074–94. doi: 10.1038/s44318-025-00683-y (PMC12992549; doi:10.1038/s44318-025-00683-y)
Supplement: Supplementary file 12 — Dataset EV7 [file 44318_2025_683_MOESM12_ESM.zip › Dataset EV7/tra.fas]

>Drosophila melanogaster
--------------------------------------------------------------------------------------------------------------------MKMDADSSGTQHRDSRGSRSRSRREREYHGRSSERDS-------RKKEHKIPYFADEVREQDRLR--------------------RLRQRAHQSTRRTRSRSRSQSSIRESRHRRHRQRSRSRNRN-----RSRS----SERKRRQHSRS-----RSSERRRRQRSPHR-YNPPP-------------KIINYYVQVPPQDFYGMS---GMQQSFGYQRLPRPPP--------FPPAPYRYRQRPPFIGVPRFG-------YRNAG--RPPY----------------------------------------------
>Ceratitis capitata
MNMNITKASATTRKIRIEQNVPSGSVRKGPYAIERSVNPSEVVIKRRFGEGSKPLFQRDDIVVNPDNVVSNVGAHFETQPKDRSNNSKEEVENQWRKERHKSTDSSSPERFRKHHSSNKSEHSNSGNNITTRHTKTHHPSQENLNTASKRRDSSPPTNRRHRTPEKVPYFIDEIRERDRIRRKYGKRSTKSPSPPVMSSKFRRRRSYSRSISRSRSHSPARSKNRTHVYGSLSRRSSSVDRYIGGGRKRRRENLRTERDRDGQYRHHGHRSEEQERSRRGRSPRARTRSRTRSRERSKHVRARNDERNKNLHGNHDELTNAELNQRNLTQPQIITIPVPVPADFLN-YAYSTWPTQTQWSHPMTPPPRYGAPAYHMPTILPATVMPPMRPALPPYGLPPQPMRYGGRGLRFPQQHGPRPWRPNFRPKTHK----
>Periplaneta americana
-----------------------------------------------------------------------------------------------------------MTRNRIFYGEGLYG-DYEKIEDNWRHPTHSGIQPPGFPFPRRSRSP-------LQREPKARSFSPGKRKLSPKR--------------------ERE--------RERDRSREQDRERSSRPIIPPPRKRTRSKS---PETAVS----SSRE-GGHMGS----YAGNVVGPPEVSPGRSYQGPSCPYPQGG-SGPDGDHPNRPMVSLSERFHGSGGPGSYKKEPSDHPVFRGPEGTGFDVNELKKITVDIRRNLPVDMVPIERNIINPEDVVLVR--RPATEDNAYHYKGERKLIEFSKDGRTMDEPDSKACLGLITAEWPNMAPTT
>Blattella germanica
------------------------------------------------------------------------------------------------------MRSRSPSRRSTPPPPRISRRSPGAFRQRGKSPERRRRMVPPAGVPKRSRSP-------VQREPKGRSFSPSKRKLSPKR--------------------DRERIRQRDPERERMRTRDPDRERGRSRERPPMREREPSHMDLVPPVKRT----RSRSPDGPMGSRLSNYAGSVCGPSDLSPARSYQGPPGMYPQG--PRSDREETNRNVVSLSERFHSSG-PGSYKKE-SEHPVFRGLEGSGFDLTDLKKITMVIRRNPPVEMVPIERNILNPEDVVLKR--RPGM----------------------------------------------
