# Supplementary material for: Assessing target genes for homing suppression gene drive
Source: EMBO J. 2026 Feb 6;45(6):2074–94. doi: 10.1038/s44318-025-00683-y (PMC12992549; doi:10.1038/s44318-025-00683-y)
Supplement: Supplementary file 12 — Dataset EV7 [file 44318_2025_683_MOESM12_ESM.zip › Dataset EV7/vir.fas]

>Drosophila melanogaster
MADVDDGSELLFFDTFSHEEVTDINLDLVQFPKPVFITQVRIIPLGARVQADFPGGVRLGATNPSKFDLEFFVNDLGMPAASAFENLGLLRYNQNDCIHLDCSQ----------------EKIVTDGLVLRGWYSTITLAIYGIFTNSVTEPIASPTLP-CEPVGP-EIAN--------------LSG-----EVLLQEDVLKDEWQEPMQA--ELLTA-------HKGNVSDYDPEDMEYG---------MSRDHYHQH-------------------AE------------------------------------EQEQREMRRLRRSTHSTDHSPPPPRRSHTHSESNDREYIR----CSRDKGS-----------------------RDWSRSPEYSSHR------------------------------SRRKRS---ER-------SRS-VVDEHKWP-RTPPASIDSPTRPRSPDTMDYEDEDSRS-----------------------------------------------------------------------------------------------------------------------------------------------HYKMQSSH--------------------------------------------------------------------------------------------------------------------------------------------------------------------YRHSSESLHRGERD------------------------------------------------------------RDDEDRSCTPQEQFEPILSDDEIIGDD----EEDDAVDAAAIAEYER--------ELEAAAAAAPPAIDAFEPWQKPLLVFEGDMAAHFCKELETLKLLFKKLVLQTRCENVNAFS--EEHGASVDEREQFVYLGEQLNNQLGYLAQHYKRRNFVLQQFF----GNDELHLRQAANVLQIALSFQAACMQPQPAFKIRHIKLGARMAELLG---SSEELFQHLLKEH---KFDIFEAVFRLYHEPYMALSIKLQLLKAVYALLDTRMGIEHFMG-AKNN--------------------------GYQMIVEAIKTAKLTRTKYALQAIIKKLHLWEGLESVQIWCRRLFVDRIIIPGNRDQME-----------------DTVITCQQIEFAFEMLMDALFSSQLSYLQPRRFLPVSKKFEVVTDPTAQRSFGNALQSYLGQNSLAESLLVMLANCKELPATTYLS-MLDLMHTLLRSHVGIDYFVDDAFPVTQTIVAILLGLDEVPRNPEEKEEKAEKSDAEDKAMEVENEAVEAG---GEKPTPPTADE-------------EGKPVAAPISVPAPAAAPQVRPRPILRPVLPRLARLGIEMSYKVQTRYHLDAIAYAAA--------APEYDAVKLATHMHAIYSQTCDPAGRQHTVEVLGLNNNLKIFMDLIKKEQRLQTQR-----QLSSPGTKYKSPVLSYAVDMVDACVRYCEQLDYLIEHGGVILELAKNHETFEPSVSAVLQEMYVYMKPLEAINVFVYDDIMPLVEVIGRSLDYLTTFPGDLIMAMRILRYLSISK------PLAGQKAPPVTEELKHRFVALQLYAADGVQLCIQIMERLCAYFEQPGAHAPALMTIQGVHCCQIMLPTLQILRELLSYAILCRDGTYKDLTAIDHLVKVYYLLYYFPTRCQAGPEVEQCKMEVVQTLLAYTQPNEQ----DEESLHKSLWTLMIREVLKN-VDGPAHFIPGLKLLAELLPLPLPMPQPLCDQLQQQHKQRLITERKLWSAHLHPQSGQIAKLVEALAPSSFPQLSELLQRVCMQLSDLAPNMTLLIAKTITELLCNEYQTSNC------------------IPTTNLERLLRFSTRLCAFAPLKSSMLSILSGK-------------FWELFQSLLALN-EFNDVVSNCQEAVHRILDSFLDSGISLISHKST-------------ASPALNLAAALPPKELIPRIIDAVFSNLTSVEVTHGISILAVRNLVILTEHDFTFYHLAQLLKQKITEFQAWMERVILHN-ETVEYN-ANIESLILLLRSLTQIE-PPP-AMSAMPHRTLKLGATELAQLVEFQDIEL---------------------------AKPPVLSRILTVMEKHKAVANEAALSDLKQLILLQASKQEILAGTSTETPPEAEGEANPSASSCSASLTVEP--------------YLPQAEGIVTQYEARPIFTRFCATAENAQLTARYWLDPLPIELIEDMNEPIYERIACDLTDLANVCLNPDLN--VAGDSKRVMNLSGSPQSNREMTPTAPCFRTRR-VEVEPATGRPEKKMFVSSVRGRGFARPPPSRGDLFRSRPPNTSRPPSLHVDDFLALETCGAQPTGPTGYNKIP-SMLRGSRVGRNRGSRISA---------AAAFRQKKMMRIG----------------------------------------------SPSSWAES--------------------------------------PGSYRSASDSHFSSSDSHYS-SPHYSGRP-RGRGLRSRPSYLR--
>Ceratitis capitata
MVETDDAAELLFFDTFSHEVDTDINLDLVQFPKPVFITQVRIIPLGARVQADFPGGVRLGATNPSKFDIEFFVNDLGMPGASTFENLGQLKYNQNDCIHLECTQ----------------EKIPTDGLVLRGWYSTITLAVYGILTNSMSEPIASPPPPPCEPTGPEEICN--------------LSGSGETREPSIPEETNKDEWKEPLPS--EVPTA-------HKTNIGDFERDDMEYVGGVGRSGAGVGGDHYQHS-------------------GD------------------------------------ERE----RGLRKTSHSSERS--LPTRNRTHSESNEREYVRGRNEREREKVS-----------------------RDWSRSPDYSRH-------------------------------SRRKRS---ER-------SRSDAEESHKWPPRTPPASIDSPTRPRSPD--NYSEDD--V-----------------------------------------------------------------------------------------------------------------------------------------------HYKLKTRS--------------------------------------------------------------------------------------------------------------------------------------------------------------------YMRSEESLTNGAGDTQT---------------------------------------------------------LDDDETPGTPGEQYEPILSDDEIIGDD----DSNTAIEPVMGDELET--------ELAAAANAVGPAILDFDPFTMPISRYECEMQTLCRKELDTLAAIMQKFDIQTKCASLEAFN--DAS-TTIEERENFVYLCEQLINQLSYITQNFKRRNYVLKQFF----NTNPNFLTKSYNILRIALEFEAACSQLQPAFKIRHLKIGARLTELLS---SAPQFLDHLLNVQ---NFDPFDVLFKLYQENYMAVSIKLMLLKAIYALLDTKEGIRYFLIGGKVN--------------------------GYQLLLNTLQQSHLTRTKFALQAIVKKLHLNEALESVRETCNKLFVLTNLPTS-----------------------ALAEQYVAIEQAIEQIMDALVVNSLSYQQPKRFLPVAKKFEIANDPAAQRSFANALQSYFVEHALGESLLLMLVNAGELPSSLLLR-VLDLLQALLQTHVGVDYFVDDCFETTQLLIAVLLGIDEVPELVTTTEEETTESKVKEELLIPKTEAVSDDSAVKKETTASTAEQTDTLPKDNGTKESEKQSESAVPSKESTPASVEPNVQPLRRPVLHRLQQLAVELANKVQTRYHLDAIMYLTR--------ADNYDVIKLATHLHALYSQTCQSPGRQHTVDVISMNNNMQLFMDLIQKEQRLQAQR-----QIASPGAKYKSPVLSYAVDMVDCCVRYCEQMDYLIEHGPMILELAKNHETFEPSVSAVLQEMFVYMKPLEAINIFSYDNITPLVEVISRSMEYITTFPGDLIMGLRILRHLAIGP------SNKAFRSS-STEELKHRFVTLQFYAADGVQTLIQILEKLCSYFEQPGLHTPALMTIQGLHCCQILLPALQVLRAMLSYAIQCRDTEFKDLTAIDHLMKAYFLLHYFPTHSQAANEIAQAKQEIVQLLLAYTQPNEQ----DEESLHKSLWTLMIREILKN-IDGPATFMPGLHVLAELLPLPLPIPLPVDAQLPETQSQRLITERKLWSAHLHPQSAQIAKLIETIAPSTFPPLVDLMTKVCLQLADLAPNMTLLISKTLSDLVCAEWQSASA------------------TPTPHLARLLYFFARLTSFAALKISSISILSGK-------------LWELFQSVLCYTGQASGVVQHCQLAIQQILKSFIDAGISFVSPKST-------------ATPELNLAAALPPKELIPRIIEAILTNLFSSDPHQDVCEVALNNLNLLTELDISMHHLTQQLKQRRAEFQQWLEKFLKYA-EAEHARLAPIELFIGFLHSLSHIA-EYLQQQQTIPIRSMKWSIGEVAHLLGFQKN-----------------------------ADPHLIQRLSAAYTN----VKNKALTQIKEEDDSNSP-IKLLAEIATEFEALEGSASPKTDEDGAGAQTSEP--------------TLPQSEGIVMQFAARPIFVEFDAVADEQLLLTRYWLQVS----CVDLDHSKYERVPCDLTELAAECLPPETN--LTSDCKRMLHLSASPQSNRERTPTAPCFRTRR-VEVEPSTGRPEKKIYITPVRGRGFARAPPSRGDLFRSRPPNTSRPPSLHVDDFLALETCGAQPTGPTGYNKIP-PIMRGSRVGRNRGTRIST---------AAAFRKNKVMRTA----------------------------------------------SPSTWADAG------------------------------------SPHYRNAPIDPHFG--ESHYSGNPHFSGRS-RGRGGRPRP-YLR--
>Spodoptera frugiperda
-MSTNEQPDLLFFDTFSHDTSEELNLDLVQFPKSVYVREIRIIPLGARVEGDFPGGVRLGATNPTKFHIDFFVNDLSKPGASTFEALGSLDYCQNGQIHMECGSGLDQ------------PRIPTDGLVLRGWYTTITLAVYGNLTQVLPETP-VG---ANPPPVVQRP----------------VVTREVPPAPAPTVPPNP-EWSQEPSVPIPAYTG-------NVASANPDVYG------PNNYP-ENYDGQMYRGDYY------------EAEQPKDPRTYQHMEEN--------------------AWEK-RDLSCEREPDRMRHSPRSIDHDRDRRDARSRRRSLDRGRSRESSRLRDRSREIDR--------------MDRLRSRSRSRDRDYVVKGEYRP------------------------LSRSRSRSID-RLRGISTDRDRDRDWDRGAYKKDDYRRHREPSYDRSRGGSYDKDAGSYERRSPYDKRAPSYERKIPY---------------------------------EKRLSPYEKRASSYERRAPSYEKQSSYDRKR---------------HSPYSRIRGSSYSSRSPSRDDPRKRPRTPPGES-------SRRPLSPRDVDATS-----------------------------------------------------------------------------------------------------------PINSIRSEEGADYDRSGKQIPRVDFYHQS-----------------------------YRHK--TSIRSPSQEAENAAYAEQQHNSLVTVQIVDN--TTAKPIESPNR-------------------------NIDEDRSMDAEQFEPILSDEDICDDMEGPSYMEVDYDVNDYCGVDDIIKYYNPFKCDWNKYEYVNKIHLLGPNK-EGAKDVLTATFDELCDASPELFKISELAKSNKKLDQKFFASTFLEIDNTTREEWVHQCEQLFVSITTLFKNTDIVLRIFKNPNRNDSSDEFTEIYQLLISFCKIGLTFDLALAQQQPTYKIRHMKCGIRLAEALMGHRHNGEVTKLLLSSG----VDMPMLLLDMYSREYMALSIRLMILKALNACLSSKESIDHFMKETVFP---KFDKSDDRK-----------PRNGYQALITMMQTNPLARLKFSISALIKKLNIYELLQKLRNLVIDFSKS------------------------GDDSELSEADSHFIVNSFEEVLHMYRSQCFHLSQPKRFLPVSAQFEISKEC-----SNETLLEFFNIHQILEVCLYLLTCPGTCNNLVVVSPIHDLIYELINSQNGLNFLYNN-IEMSGLLFKTLTLPYS--QQNTE-----------------------------------------------------------------------DFVYPHDLSNYSDLQILGLELAYRLKALYYLQSICDQQAGKA---------DENELIDRLQSLYCLSFGSIGRTAVPDVIVMGDNAECLMEVFENDLKSKTKNE--------SPLKQKSPAKGYAIELIVSAVRFAANVPFLKKYGQRLINVSREHDRFEPSVSSVLQEVIPYLKPVEKPTVLSGEDMTECVEILKASLEHAPDLPGELMTCLRILRHYCISDYENNVTIACES-ATEEYVELKYKYNVLQLFSLDGVAHLAGVLDRLATHFDQPSMHTSLFASVKGLQLAQILLPCLRLLDSMLARVVRCRGPRFRDLTAAPVLLKTYGIAKAYPVGSVGYRTAAKAAEASVRALLAYAQPIADDAN-DGDSIRRGPWTSLCSEVISYITTAPYTFVPGLLVFSELLPLPLPMQT--KTPPTDRELADASNERRLWSAHLHALSNDLTDMIQIICMSTYRPVVHMLRRVCVQIADLAPNTAATVARAAVGAVMRELKP-------------------GEPATASVARVLGFLACLVSHAPVKCAVLHAMNSG-------GPRATDVQTALCSVLG-LANSSNEHAAAQEYAAHALAAFCDAEITLTPVGG---------------TTDIILSNSLPNKDALVAFLDSTADCLESTTKTCSVASSILRAYFVLTEHEYGFQQFRKFVSKRRESLGKFFKWALEDQGEDKAECLSLYIDLIRILKMEE---------GEGSVGRKTMLTVSEMADMVGYS-----PSDEE-------------------------------HPVLKLDKIFRPREQHSNFNHRFQDRNSDEDALANAGFLASHLQKLKTLEEPGTPPEVQDMV---------------LPAPETLVAQFQARTVYSLGEASDE--RLTSSYWLNVPAAGGE--DDVNDSELVPCDVVSLAS-QLVAGGGEALCGAVRRLAGCAALQGGGGGGGAGGDAAPR------------DDKRPPVALSRVR-----AEGGADAFRSRPPNTSRPPSLHVDDFTALHQPYT-ATQLTRGMRRGIAVADRGRFASAAPMHAHYRHLR----GRG-AWEMGASHFGHFPPASQYMMG--MGWGGAGRMSRGPRHRSFMR--------------------------------------------------------------------------------------------------------
>Plutella xylostella
-MSSSDQPDLLFFDTFSHDTSEELNLDLVQFPKSVYVREIRIIPLGARVEGDFPGGVRLGATNPTKFHIDFFVNDLSKPGASTFEALGSLDYCQNGQIHMECAAGPED------------THTPTDGLVLRGLYTTITLAVYGNLTQVIPETPPIGT--SVPPPSVPKQ----------------ALPREVAAVPQTSIPPPPVEWTQEAPNPIPTYTG-------QVAAAMPEVYG------PPNYPPDSYDNQMYRADYY------------DAEAPKDPRTY-HMEGP--------------------EWDKDRRLSAERDRQSPR-SEHDRDRDRDRRDGRSRRRSLDR-RSRESSRLRDRSRELDR--------------HDRLHSRSRSRDRDYIVKGEYRP------------------------RTRSRSRSIDGRLR------SSERDWDRSSYKKDDYRRHRDGSYERSRAGSYDKRSGSYERRSPYDKRAPSYER--------------------------------------KRLSPYDKRGSSYERRAPSYEKQSTYDKKR---------------HSPYNRIRGSSYSSRSPSREDPRKRPRTPPGE---------RRPLSPR-EGKVS-----------------------------------------------------------------------------------------------------------PTTSIRSETG-EFDRSGKQIPRVEFYHQS-----------------------------YRQKAVASIRSPSQEPENPPFIEAQHSSLVTVQIVDTPPVVKLPIESPGR-------------------------NVDDEKSMDAEQFEPILSDEDICDDLEAPAYMDVDYDVNEYCGVDDIIKYYNPFKAEWVQYENMNKIHLVAPVKKEGVKDVMNATFEELCSANADLFKISELTKACK---GKFFASTFAEIDNASREDWVHQCEQLFLSLTSLCKTSDIILRIFKNLDKEEP-DEFNDIYNLLIIFTKIGLSFDSALAQQQPTYKVRHMKCGIRLAEGLLSHKNNGQVTKILLSIG----INIPMQLLEMYSKEYMALSIRLMILKSLNAALSSKEAVEHFMQKAVFP---RFGKNDDSESG---------PKNGYQALLAIMQTNPLARIKFSVSALIKKLNMYELLEKLHELVLKMNKSTAEDKP------------------DEEVELTEKETDFIVDSLGEILYMYRSQCFHISQPKRFLPVSAQFEINKEC-----SNEILLEFFNIHRILEVCLYLLTAPTTCNNLVVTSPIHDFLYELIHSRNGLNFLYKN-MDLSELIFKILVQPYG--QQNAE-----------------------------------------------------------------------DFVYLHDTSNYTELQIIGLELAYRLKSLYYLESICDIQAGQP---------DENELIDRLQSLYCLSFGTVGKTAVPDVIAMGDNAECLMEVFERDLKGKTKTD--------SPPKQKSPAKGYAIELIVLAVRFSADVPFLKKFGPRILNVAREHDRFEPSVSSVLQEVVPYLTPIEKTNLLSGDDMVECVEIIKTSAEHAPDLPGELMTCLRILRHFCISDYNANITVATES-STDEYVELKYKYSILQLFSLDGVAHLAGILDRIATHFDQPSMHTAFFASVKGLQLAQMLLPCLRLLDEMLARVVRCRGSRFRDLTAAPVLLKTYGIAKTFPVGSVGYATASKAAEAAVRALLAYSQPIADDAK-DGDSIRRGPWTSLCSEVISYTMTAPYTFVPGLLVFSELLPLPLPMQT--KIPPTERELADAFNERRLWSAHLHALSNDLIDMIQIICMSTYRPVVHMLRRVCVQIADLAPNTAATVARAAIGAVTKELKA-------------------GEPANGSAARVLSFLACLVAHAPVKCAVLHAINSG-------GPKAADVQTALCGVLG-LSNASHEHATAQEFAALALAGLCDAEVTLTPLSA---------------PAEKIVANSLPNRETLSAILDATADCLASTNRTCSVASSILRAYFVLTEHEYGFQQFRKFAAKKRDLLGSFFKWVLETAGEDKLECLSLYVDLIRILRLEE---------GEGAVGRRSTLTPHDVADMVGYT-----PGEES-------------------------------HPALAMESILK-------------ERNIDEEVISNCSLIPPLLHDLPPLS-PRAGADPPSPP---------------AAPADPLVAQFAGRAGHAGGAGAEE--RLTSSYWLDVPPRHHE--EEVNDGELVSCDIMAVAVSALAAGGAAALASCVRRLAGAVDR--------AAAPARAP------------AHVPTAVSVARVR-----SET-ADAFRSRPPNTSRPPSLHVDDFTARAAAAPPARPHTRGMRRGIAVSDRGRFASATPHHPHYRHLR----GRGGAWDMGAQHFGHFPPASQYMMGGGMGWGGA-RMQRGPRHRSFMR--------------------------------------------------------------------------------------------------------
>Aedes aegypti
--MDEETPELLFFDTFSHDTYEKLNLDLVQFPKPVYITEVRIIPLGARVQADFPGGVRLGATNPSQFKIALFVNDLGKPGAPTFECLGDFEYNQNNCIHLECGKPDDGS-----------RRIPTDGLVLKGFYTTITLAVYGILTANIAEPIVSPRETTPLPPQEAPV--------------EIVVSDVMTGGIAEP-GGVGPEWPEEPPT--VTVVP-------AEVFVQKEYPEAD--GEDIPKDPRPYARRVAAAVVVAS--------------PAEPSSP-----------------------------KMMECDVVDKRGK-RVSRSTERQMHYETGVRSRGRS--HEYS-RSPSLCKEYGG-----------------VGVGPKREWSRSPDYGN-------------------------------RSRRIRSSSYDR--VRRGSSYD--LEKDDR--RRPRSPIDSPRRPRSPDPMDSSNDYEEE-------------------------------------------------------------------------------------------------------------------------------------DFRHGAPGGGHGAKYEKR---------------------------------------------------------------------------------------------------------------------------------------------------------------TVEGRIKAAAGGATGSPASASATPVAS--------------------------------------------------PALIPEEDALSATEQFEPILSDEEITEDY----DFDMDYEP------------------------TDEYYKAFNPFVAVLQKYTP------DEGADAIPAVVKHLENLLKNTKYGAKATIDFGGESADFKEGFVDYTEQCVQLLNQIFAHDEWKDKFEKSVNGWIDGKSEGV-EILMNCIKLGLDWDRAMTQPQPASKLRHMKAGIRLTEFLG---STEAFIQVILDQK---DFNIFDKLLGLYSQSYMALSIKLMIIRSIYACLDTKRGLDYFLS-PAYN--------------------------GYQILLQLIQENPSTRISFALKALLKKINMYENLDLIRSTISDMYAIRSEPNFKP----------------------DPAMVSILENCFAELSKALTWDAIAYSQPKRFLPVSAKFEIHKDIKSALAGNRSFVAYFNVHKLLETIILLLEMKLPFSS-LIGA-VYDLLSALLKNHQKLHYLADH-IDSVNVLLKILFQHCPTPD-----------ESHPEDLLH----------------------------------------------------------------ELTRGQLLGLEMSYKLQTVFYLDAIG------------HTKDDLDKLVEHLQGLFYLANS-FGKRYVVEVLSMDGNLKLFLDLIESEKRALMKD-------GSPGVKHKSPILSYSVDLVDCVVRHCPNVGYLVKHGETLLNLVKQHEQFESSVSAMLQEMAVYLKPLEIHELFTNEDINPLVELMTRSLEFITTFPGDLIMALRLLRYFGIPE------FDGQG--QPSHIELKYKYTILQFYSADGKTLLISILEKLNTYFDQPAIHASSLASMQGILLTQILTPLIQVLRKLMTYLIECRNTEFKDLTVIEPLLRTYALMQSVPPTATAINDAREIQKDIIKILLAFTQPTPMDGL-DTNNIHKSLWTQMVGELIKFILFGPNYFIPGLLVFSELLPLPLPIQC--RQELTPVEINKLVNERQLWSAHLHPQSPSITEMIQTICPSSYTPLLVIFSRVCLQLSDLAPNMTLLISKAITDLIVQEPLLPGN------------------LASTSHARLFSFLGSLVCHASVKVSVLSILSGR-------------IMELMTSILLNPGQTP-AHQQTQENIYMVFQNLLDSEFAMMFGN---------------IAPMMQLACSLPPKEIIESCCATIVENISSEEVGAGVMTAALRTMLLLTEHDITFTTLIAAIEKRKDPIMAIVQKFADKARENPDTYRQIFILLGEFWRSLVMID-ETSLVGFNLPKRTVKLTPEQL-ASLVFLPSRKEGQEHS-------------------VADCTAMLKELLVFFKNDIKPIEAPEPEVVEDSSQSVPAVPIVAADTLEENILYLMDQLKDVAPGVMETQFDFG-----------VIEPLPQAEGIVTQYSSRNVFIVSEEFED--QLKASYWLSFSP-----CEDDLEREQIPCDLNELAVSCLSGDIN--LTSDCKRLLHLSASPHSNRDRVATAPCFRTRR-VEVEPSTGRPEKKIFATPLRGRGFTRAPITRSDLFRSRPPNTSRPPSLHVDDFLALETCGAQPTGPTGYNKLSRDIITIRGSGRGRGRSFSD---------RGRSGSGSGWGQGGGGG-----------------------------------------GGGSGWSGG----HDG--------PSGSGGGKHF------------GSGGGGGGGHSHYREPSQNHFGAPHVRSRSGRGFSRYGGRPYSRPL
>Anopheles gambiae
--MDSELPELLFFDTFSHDTYEQN-LDLVQFPKPVYITEVRIIPLGARVHADFPGGVRLGATNPSNFHIQLYVNDLGKPGAPIFESLGELEYNQNNCIHLQCGGGGSGAVGTGPGTEEFVRRIPTDGLVLKGWYTTMTLAVYGILTTNIAEPIVSPRETTPQPAEQLLVGPDHHHHLLHHHHHHHHHHLHHGGGIAEPSCGPGGDWIQEPPLPGLVAAA-------ETVFVQKEYPEDD--SEDAPKDPRPYARRAAAAAAATSSSIA-----TAHPLPASAASPPEPIYE------------------PLEAGKILPGECEPPPLADKRTKGAGPPYAYERSPRARRHSSREEFSSRSPSLCKDYGPMPGSGSSGVGGGGGASAAASKQRDQWSRSPDYIEPPSQQQQQQVGPPAHPPLPPPTPSSSSGGHRSSRRLRSGSYER--PRREPSFER-LEKEERR-PRPRSPIGSPRRPRSPDRNESSLEEEDEPEELVDDVEDVEDDLDE------------------------------------EMELDGGYHRSNGAKYAGSSRKRRSMLMMMEPAIESGRPQQQQQQPPLPPLPVHPSASAKHHSSAASSRSSSHHHHQRDHHYQHGHSHAHHGGQHQQHG-----------------------------------------------------------------------------------------------------------SSHHHHHHHQHHQQQQQQQQQQHVPER-----------------------VVSPPPLVCDAVSVSVTPVASPTTMLPAGAATVP--------------------------------------------AATLPDEDAASVPDQFEPILSDEEIPEDF----DYDLESATGGGGGAGAPAPTSGSSGPAAYENLDEPPAKQFDPFGATLERYVPAGADPVRLLGPGEQKLLRQLEQLLGQERYGRAATGAFEREPAEWKERFVDYAEQLVHLLGQLLAKDDARDACQQQLDRWIQTGWPGVTDRLVNCICVGLDFERAMVQPQPAFKLRHMKSGIRLAEFLG---PHEPFIALLLRRARPDEFNLFDRLLGLYSQPHMALSIKLMIIRTIYACLDTRTAVHYFLS-PSYN--------------------------GYQILLDLLQENPSTRISFALKSLLRKISLYENLELIHATVEELYVRAVEEGGEPQQQQG------------GAKRTDQELMELLRSSLTELTSAISLHEVSLAQPKRFLPVSAKFEIHKDIASSLNVSRTVVQFFKIHRLVESLVLLLDLPGTPPA-LCEL-IYNLLACLLKSVPKLRYLVDS-LPYTNLLLRWLFQRLPASAGGEQSPGGRSAPTVDEVQVS----------------------------------------------------------------ELSRPQLLGVELVYKVQTIYHLDAIANASTGSVAPSNDQLEEQRDRLVDGLHALYELSCG-PGRRFVVEVLSMDDNLAVLLELLEREQRTVAKES--VGGTNAAATKHRSPIVGYCVDLVDCTVRHGEAVGYLAQHGPALLALAKQHEQFEPGVSATLQELAVYLKPLELHDLFAYVDIGPLVELMRRSLEYVTAFPGDLITALRLVRLLGIPP------YDDYE-QPGGHAEFKYKYTLLQFYSADGQALLLAILDKLTHHFDQPAIHTSSLASQQGVLLTQLLCPLVYILRKLVTYLIECRNTEFRDLTLIEPLLRTYTLMQCVPSVAAAGPDARQVQRETVRILLAYTQPTPPEGL-DTNNVHRSLWTQMVGELVRFTLAGPNYFLPGLLVLSELLPLPLPIHC--RQPLAPPELSRLIQERQLWSAHLHPQSPSIGELIQTLCTSSYTPMLAVLSRVCLQLSDLAPNMTLLVSKSLADLIVQEPLLPGG------------------LASTSHARLVSFLATLVCHASVKISVLSILPGR-------------IMDMLMGVLLNPGQTP-AHQQTQQHIYLTFQSLFDAEIALMFGDT--------------IDPALQLACSLPPKDIIEAFCGACATNVTGAEIGLGVLMAALRTMLLLTEHDTTFVTLMANLMRKRDGWCAVMHKFWRKARDGPDAYRALFVLLSDFWRSLAAYE-TDGCV--NLPKRTVKLPLDQL-GMLMPLCDSEEDALLA---------------------QMLPFVDELLDLYGGG-EAKEQPMQLDSGAAAEPPKPG----TDSLKDNLSFLRTQIELAVAAAAATATTEAAKSAPIDWSAVTVDPLPQAEGIVTQYGSRSVYLLSEDCDD--QLKATDWLGFTP-----CDDDLEREQIPCDLQDLAKVCLSGDTN--LTADCKRLLHLSASPHSNRDRLTTAPCFRTRR-VEVEPSTGRPEKKIFATPLRGRGFSRTPTTRGDLFRSRPPNTSRPPSLHVDDFLALETCGAQPTGPTGYNKLSRDIITIRGTNRSRGRNFPD---------RGARSGGAGGGGGGGGGSVGGGSGGSGSGGGHWQSAAGGSGGGNGGGGGGGGSGSGGNGGGSGWSSGSSQMHDGGVGGGVGGGSGPGSGKHFGHGLSSGGGGSVGGGGGGAGSSGHYRDPP-SHFGG-SQRPRSGRGFNRYSGRIYTRQI
>Culex quinquefasciatus
--MDEETPELLFFDTFSHDTYEKLNLDLVQFPKPVYITEVRIIPLGARVQADFPGGVRLGATNPSLFKIELFVNDLGKPGAPTFECLGDFEYNQNNCIHLECGKPDDGA-----------RRIPTDGLVLKGFYTTITLAVYGILTANIAEPIVSPRETTPQP-EVAPV--------------EVVP--AVDGPIAEP-GGVGQEWPEEPP---AVVVA-------TEVFVQKEYPEPADGGEDIPKDPRPYARRALHATAVVC--------------PAEPSSP-----------------------------KHVVVECEGAGGKKRVSRSTER--HYEP-RGARGRS--HEYS-RSPSLCKDYQGG-------------AAPPVGGQKREWSRSPHRGS-------------------------------SSRRIRSSSYDRGGVRRGSTDDRGTTRDDRSGRRPRSPLDSPRRPRSPDPHD---DYDED-------------------------------------------------------------------------------------------------------------------------------------DFRR----GGHGKYGDK------------------------------------------------------------------------------------------------------------------------------------------------------------------PPRIKTTSVSAATPPGVGGVE-----------------------------------------------------------EEGLAPPTELFEAILSDEEIVEDF----DYDVEYEMGGGGAA-----------------GGEDYGKGFNPFAAVLKKFELG-----VEKGGDETNAVRQLEIVLKNNRYNKKTTLEFGAESGDFKEGFVDYTEQIVLLLNQIFSETPQRVKFERTLEDWIAGKSEGV-EIMLNCIKLGLDVDRAMTHPQPAYKLRHMKAGIRLIELLG---ATDAFIKVVLEQE---DFNIFDKLLGLYSQSYMALSIKLMIIRSICACLDTKRGLDYFLS-PEYN--------------------------GYQILLDLIQENPSTRISFALKSLLKKINLYENLDLVRSTVSDVYATRNDPAFKP----------------------DPAQLSVLENCFAELTKAITWDAIAYSQPKRFLPVSSKFEIHKDIRSSVTANRSFVAFFNIHHLLETIIFLLEMKLPSSS-LIGA-VYDLLSALLKNHQKLDYLMEN-VDAVNVLLKILFQHCPSS-------------SADEDFLH----------------------------------------------------------------DLTRGQLLGLEMAYKLQTLYYIDAIG------------QTREDVDRQVESLQALFQLACS-FGKRYVVEVICMEQNMKLFLELIDGEKRALAKE-------GSPGMKHKSPVLSYSVDLVDCAVRHCEHVGYLVQHGEKLLNLVKTHEQFESSVSAMLQEMAVYLKPLEIHELFTYEDINPLVELMKRSLEFITTFPGDLIMSLRLLRFLGIPE------HDGIVGANPSHVELKYKYTILQFYSADGKTLLISILEKLNTYFDQPALHASSLASMQGVLLTQILTPLVQVLRKIMTYLIECRNTEFKDLTVIEPLLRTYALMQSVPVNAAAINDAREVQKDIIKILLTFTQPTPTDGL-DTNNIHKSLWTQMVGELIKFILYGPNYFIPGLLVFSELLPLPLPIQC--RQELTPTEISKLINERQLWSAHLHPQSPAITEMIQTICPSSYTPLLVIFSRVCLQLSDLAPNMTLLISKAITDLTIQEPLLPNTPPDD--------QKPLKGLATTAHARLFSFLGSLVCHASVKISVLSILSGR-------------IMDLMTNILLNPGQTP-AHQQTQENIYIVFQNLLDSEFSMVFAN---------------ISPMMQLACSLPPKEIIESCCGTIVENIASEEVGMGVLVAAVRTMLLLTEHDITLSILLTAVEKRKDAMLAVVQKFADKAREAPDTYRQLFILLTEFWRSLITID-ETALVGFNLPKRTIRLTPEQLGAMLVPKVIKKEGQELPPSE----------------PGDCGQLLKELLVFFKPEPKPDAEPE-----EAAQLVPPV----VDNLEDNLLMLLDQLKEAKSTGGECLFDFG-----------VVEPLPQAEGIVTQYASRSVFIVSEEFED--QLKASYWLSFSP-----CDEDLEREQIPCDLQELAKSCLTGDCN--LTSDCKRLLHLSASPHSTRDRVATAPCFRTRR-VEVEPSTGRPEKKIFATPLRGRGFTRAPITRGDLFRSRPPNTSRPPSLHVDDFLALETCGAQPTGPTGYNKLSRDIITIRGSGRGRGRSFSD---------RGRSG-GSGSGGGGGGG-----------------------------------------GGGGGWNRD----RDV--------RHGPSGDHFG------------GGGGGGGGGHNHYRESSQNHFGAPHVRSRSGRGFNRYGGRPYSRPI
>Leptinotarsa decemlineata
--MSEQIIELLFFDTFAHDNTEEINLDLVQFPKPVYVTEVRIIPLGARVQADFPGGVRLGATNPSQFDIEFFVNDLGKPGASSFETLGGFKYDQNGCINLECTPEETV------------RKIPTDGLVLKGWYTTITLAVYGTLTNNITEPIVQP---VANPSLPTQP----------------NTIAD--AQQICVVPPVETEWQPEAIPTVPVE-------YSAQPAAPYQAYN----------PPE--QYVQDFEYYP--------------DVPKDPRSYHHTPET--------------------EWET---KPRPRVSDAERDRSRESTYQKPAAPERDHVRSEPARSSREKRYSRSESRDQ-----------------ERQQ-REYREADAKEEA-DWPD------------------------HDRQDYRSERN--DHDWSDRDRDRGHDRD---------------RDRSERCYK----------------------------------------------------------------HDDNYRRSYNRGE--------DREE-------------------------------------RKRPRTPP---------MQS-PKRPHTPQVVENV----------------------------------------------------------------------------------------------------------ETVEAVQSEVQEAARGE---------------------------------------KVEECAKSPGREAKD------------------------------AHTP---------------------------PAEEPAPMGVEEFEPILSDEDILDD--GDHYQDLEYDYSTYTNNDDIIKLFVPGTTPLSKYPKAKSFTIK------NNSIVIDDCLKTAIGIADDYFKSSITKYDLGTFHKLNTEIKEEFIHLCEKVTPMIGSSAIFCSIAKLYVDTKSMNPQSLSAQDKELTEQVLFIVETLVDWLKVALSYEMALIQDQPAYKTRHIKCGVRLADWCC---NSIDFVRLLWQND----FNVHNALLNLYDQEFMALSIKLMILKALDTYLQHKFAIEKFLLGGIDDSICQNGFNDSTPVP---------HTNGYKVLVGFMLQQPLARVKFALTSILKKLNLYEILHKMHSILIKLRDVS--------------------------HDISAEEINLITKSLNEVLNYCRAGPFVLSQPKRFLPVSSQFEIMRN-----YSYNVLVVYFKMFNLLQCFVLLLNYPSTMNLPLIKTPIFEIISILLDKSEGLEYLSEN-VETITVLLKCLLRTDEEMQYSAA-----------------------------------------------------------------------EFV--------LKSHQLGLKIAYKLQALYHVEFLTANGKLHN------LDCDAPEIIDHLHGLLCLTFSHFGKVFCAETLGLEDNIRCLLQFLEPVLAKEKTET-------FVGRLKDSVGIPYIVDLVLLAVATVSNIPILEKHSKVLLHLVNQQDVFEDSVCLKLSELRLYLAPLENVTKFAYDDISLFVEAVDKSVENLPYTMSTAITALRIIQHLGISKHQPS---SSDN-PISNFVELKYKHVILQLFSLEGTTILSKVLQKICDHFEQPSLHSSFFVSQQGWCLLQVIHPAVLLLKQMLAYAIQCQNTNFKDLTAISVFLQTHNLLSCFPRSCAGYGLAQEVSACIVEALLVYTQPVSEQIS-EKDSLTKALWTQMCGEVIKFVTFSPHTFLSGLLVFSELLPLPLPIQT--RDEHTAEEVSWVINLRKLWSAHLHPHSAIIQDMVNKLCISTQPQLLNLLRRVCVQISDLSANSALMIARGVLDNVYDALIP--------------KEDVKMGPCNAHIARLLNFLACLVTHNTIKCAVLHLMHTNSTVTLKTEERYVSLIQAFSQVLK-NESTSNSHIQSQECVLSIIQSFCDVEITLSQN--------------TGITSEEYLANALPVKEHLLMFIHMIWEHLTT-DNSFMTCLPIFRTLLMLTEHDYGFYHLKEHLLKKNDAFLVLLEKLANNFSKSIAECLSTLNILVEFLRVCVTTDVA--EESLLYTPRKITLSVLELKKLIGWR---TDGKPEN-------------------------------HPLLSLETILKAVVE---------EDNTFENFLEDLTSLLKLLDGDSSDTNKEMKDTCIDTV---------------LPVPESLLIQFSRRTIFSSSDACDE--RLTANYWLAIPAVD-----GETDSENVQCDIIEICRQNLRPEYN--LVREVEKLCRISRTDGLDDKEKRLEDED--------------KMKKPFVTPMRARGFARTVPQRPDLFRSRPPNTSRPPSLHVDDFVALETCGAQPTGPTGYNKISRELLASTRVARVT-RGRAFVNSE-----RSVQY-RQMPWWGAGMGRGPY---------------------------------------------------------------------------------------------------------------------------------
>Rhynchophorus ferrugineus
--MTENIVELLFFDTFAHDNTEEINLDLVQFPKPVYVTEVRIIPLGARVQADFPGGVRLGATNPSQFQIEFFVNDLGKPGASTFETLGAFEYDQNGKINLECTPDDSV------------RKIPTDGLVLKGLYTTITLAVYGTLTNNIAEQLVQP---VVNPALPNPP----------------NTIAD--AQQIISGSSVDAEWSQDNISTQPLE-------YPNQAATNYQQYN----------QPESYQHQEFSEYYN--------------DVPKDPRSYHHTPET--------------------EWD----KGRNRDSDRERNRD---MYQ-----DRDHER-------RDRRYSRSESRDR-----------------DRPI-KDYHEVARERDG-YDRE------------------------HERTDYRTERDRIDHEWQESERDRDRTHD---------------RERT-RDRR----------------------------------------------------------------HDDGYRRSERYRD--------DREE-------------------------------------RKRPRTPP---------MQMSPKKPHSPPHIEQS----------------------------------------------------------------------------------------------------------KDILSPNGHTDINVREEEII------------------------------------KKDENVQEEIDNSKE------------------------------VKSP---------------------------INEEITHMDVEEFEPILSDEDIVDD--GEHYQDSDYDYSAYTNNDDIIRLFIPGVTELKKYSKSKKYVIR------DNSIELEEGLKTIIGIADDYLKSSITKYVLDNFNKHNTEIKEEFVHLCEKLICTIGEPPIFVDIMKVHNVVRSLITPKMSVEDRELANQTNFIIETITDWLKISLNYDMANAQDQPAYKIRHIKCGVRLADWLC---HSEEYIQYIWNKN----YNLHRELLDLYRQEFMALSIKLMILKALDTYLLHKFAIEKFLISNSVSNSVQNGYTDTVLPN---------QSNGYKIIIEALDKNPLVRIKFALSSILKKLNLYEVLFKIYNILIKLRNVS--------------------------HDISAEEINLITKSLNQILSYCNSGPFTMSQPKRFLPVSAQFEIMRA-----DSRNVLVHYFGMFNLLQCFLLLLTYPSTLNLPPIKTPIFEIVSALLDNTEGLQYLSEN-SSTVNVLLKCLLRTDEEMQYSLS-----------------------------------------------------------------------DCIE-------VKSHNLGLRIAYKLQCLYHIECLLDSAKSNS------FDIDAFDIIDQLHGLFCLTFSPVGKISVSEMLGMNENARCLLQFFDNVP---KSES-------YLQKLKKSSGTGYVLDLLYYTIVVVPNIKFLEKNTKTINYILN--LIYDDQYAFKINEIRLHLTPLEQAVSLNYDNISTFVEIMEKQMENVISHPGPLITALRIVQYLGISNYQNKDIILLEN-PLTNYVELKYKHVILQLYSLDGTIVLVKILQKICNHYEQPGLHSSILASNHGLLLVSVIYPCIVLLKQMLAYVVQCRNTNFRDLTTIPVLLQTYNFLNSYPITAIGAELANKSQIAIIDTLLVYTQPLSDEIH-EKDSLNKTLWSQMCGEVIKFITTAPYTFVSGLLILSELLPLPLPIQT--RDELTKSEITWAINLRKLWSAHLYPYNNAIQEMVNRICISTQPQLLNLLRRICVQISDLAANSALIIARGMLDAVYKALLT--------------KDD---GPCTSHVARLLNFLACLVTHNTVKCAVLHLMHTNSNVTGNQENKYSSLILAFSNILKRSDVTSTSHIQAQECILSILQSFCDVEITLMQNPI---------EGTLAINSETYLANAMPIKEHLLTFIDMILDHLTS-DNSYVTYLPIVRTLLLLTEHNYGFYHLRERLLKREKLFLTVLNKLSQNFSKTSAECLSTLNTLVEFLRVCLITEEN--DATLLYSSRTIKLTVQEVKNLMGWEDASVDGEGNN-------------------------------HPFLQLEEVLKKETE---------ENTSFETILEGLSLFLKQLQTLDQESENEIP---QEVL---------------LPPPESLLTQYASRIICSSSDACDE--RLTDRYWLTIPADE-----GEGELETVPCDLFEICRQ-LPPEFN--LIKEVEKLCRISRTETPNTDVTNKQNEEQR-----------AKTRKPFITPMRPRGFPRTTPQRPDLFRSRPPNTSRPPSLHVDDFVALETCGAQPTGPTGYNKISREILASTRMARGS-RGRAFVTSE-----RSMQYNRQIPWWGAPLTRNPYF--------------------------------------------------------------------------------------------------------------------------------
>Periplaneta americana
---MADSTELLFFDTFSHESSEELNLDLVQFPKPVFISEVRIIPLGARVQADFPGGVRLGATNPSQFEIEFFVNDLSKPGASTFESLGGLEYKQNVHIQLECD-----------------RRIPTDGLVLRGWYTTITLAVYGVLTKSVQEAPPPPPPGLITHSVPPPG----------------PCPADPRVTDNIVTNSATAEWVQQHAQVAELAPPVDRG-YMVEPALT-DPYNNNYTG-EYHPPPPEYPPHSYREEWPQQPRTVLHGPGESYETPKDPRSIPPYEEERLPWESGG------GVEDKLPWERDRAKDRDRDRERDRDRERDRERER-RDRDRDRDRD--RDSYRDRSRDRDRSRDR---------------DADRDRDRDWEDRSRREDRERERD------------------------RERDRERERSTSSAREYQDVSRDRDWDRGGSGGGGGGSGWGGGRRERSSLSMERLPWADRGDHPQSK-GPPLLPIPPDHVVPPPHHHPHHHHEGPGPGNLHRLPSHMHPHPPPGPSHHHDMA-RPHSRGERKPRDGSWERSQGPPPGPQGSLLHQPPDQPWEIGPGREMSQERDEVLSIRKRPRSPPSQPSP----ALRSPKRPHTPPLQQLPGGPITPEDKLPQQQMAPRWPSSASPSRSEAGKVKK---------------------------------------------------EVSSPTPSSGAQQKFESLSPGDVESIS-EGEIPETEADLEGDTLALAKTAETSELMVAGDIAGAAE------DEPSLKLEPAEDEIPPARPGSADRKIQPSTPPSLSASIPATGSPAKASAVSSPSNIIHGPPSTPPPTTVSNVATPVGSPIPPDEPSMMDVEPFEPILSDEDIVDET-DPQFQDMDYDFPEYCD-DQLSKTFNPFACELQPLICLPDPGLS------PCEVEMKRLLR----LRTDPCLRPTVEMPTEASRLEDIILQQGKIISVQAENTCSGEPQVHEDWVHLAEQVPPILIKALPYISNREG-----VLQTLFRWVEIGLDFNLALSQPQPGYKVRHIKAGVRLVDALC---HCGETVTEQLLEA----QDIHSKLLDLYHRDYMALSIKLMILRALDSSLSCQQAVQHFLGHRTRGHKIAQNRNSFVKVKDNSVKEIEGSTNGYRTLVKMIQGNQLARVKFAISCLLRKLHAYEVLERLKESVGQLIDASPPPGAASPEDERRRSSDTSPEPMPTNVDVSDQEVETIVSCLEEVLRVYREAPLAISQPKRFLPVCAQFEISPCSQ---DPYPALYAFFRCHRLLEVCLVLLSCPATAGYSAITVPVQEILAALLDSQGGMQFLASN-ADISNAILRVLLQQAPPVSPGPP-----------------------------------------------------------------------EDVLDEGGISAPPAQQLGLYMAYRLQALQYIDTLLDLGSSDPS----YLDPDQTDVLDNLNGLYCLGFSPVGKLSLVHVLSRGYNIRVLLRFFTDDNSHEQSQTQTLKYDLSDSKIKKSPGKSYSADLIAMTVKYSDYVPFLQKFGKEILEAALK--DEQQSPSCRLFEVVPWLKPVENPSSFAYDDIGMLSEIIKRNVENATSLPGELVTAVRILKFLGIPLRDKDLAAVHETVDAEEYVELKYKYVILQLFSQEGVANLTAILQKLCEYYEQPMLHSTSFVGYQGAMLVSFILPAIQLVRRMLTYVIHCRNTEFKDLTAVPVLLQTYSLMHAFPASALSYVDSQRVCREIIETLLAYTQPISSAPSSETEALNKSLWTMMMSEVVKYVTIGPHTFVPGLLVLSELLPLPLPVQT--RTPLPEDEILRAVNGRKLWSAHVHSLGSGLQELIATMSGSSFQPLLQLLRRVCVQLADLAAPTALIVSRGVLDTVLASLQHVPSSSPQ-SLPMNNSLSTPESPCSGHTARLLNFLACLVTHASVKSAVLHLLAKGGSVK--SDERYPALVTSLCAILR-SPSDSPSHIQAQECVVSVIQSLCDTEVTLLPPPGTTLVGGGAGDPGSMPTPDVYLANALPPRDLLITMCTIMLEHVANIEHSFTTLLPTVRTFLMLTEHDYGFYHLKSCLEKKTDALLNLFVKFCSGFSKDSSDCLSTLSTSLELLRVCISLEEDDAESGLGLPARSLVMSVPELAVVLGWDRAQAETQEEEPTDGASEGDAVESAEVKDSIETNCATRNKKKHPIFCLEKLLQDCSS---------EEEALESLHENVASLIRLLEVEGNKPVENRE--LLEPT---------------LPAPEPLLSQFAARPVFVVGEVDDE--RLSSTYWLAPPPVDE----ADQDMDQVGCDLMEMARL-YLPDFH--LPMESERLCRLKTAAGAGGDEDESDQMKKRGDDLNKYLSADSKNKRPFVAPMRGRGFGRSVPQRGDLFRSRPPNTSRPPSLHVDDFVALEISGQQPTGPTGYNKISMRAAKDMMATRSRGRGRAFGSDRGRFFGSATPYNRRENGRGIPRGVSSMPPRVGNGRGGVSPAWPPHSGDVPSPGSQ--PPPPRSFRTPEPRDIRMLPRSEEKFS--IAGGGGGGGGGGGGSGGSGGGGRFGGRGVRGGGPGNWSVKDNRERFGGPNIRGSGRREPPPGRHVRSFTR-
>Blattella germanica
--------------------------------------------------------------------------------------------------------------------------IPTDGLVLRGWYTTITLAVYGVLTKSVQEAPPPPPQVLIPHGVPPPA----------------PCPTDPRVTDSIVANSATAEWVQRHAQVAELPPPVDRNNYLVEPALAPDPYNNNYSGEPYHPPPPDYPPHPYREEWPQQPPTVLHGPGDTYETPKDPRPVPPYEEERLPWESGGAGGGGSGVEEKLPWERDRVKDRDRDRDRDRDRERERDRDR-RDRERERERDSYRDSDRDRSRDRDRSREREREFRDR--DRDSERDRDRDRERDWDERSRRDDRDRERD------------------------RDRDRDRERSTSSAREYQEVSRDRDWDRG--SGGGGGSGWGSSRRERSSLSVERVSWGERGEHSQSMKGPPLLPLPPD-VGPPPHHHPHHHHEGPGPGNLHRLP-HLHPHVPPGPPHHHDIGSRPHSRGERKPRDGSWERSQGPPPGPPGPLLHQPPEQPWDIGPGREISQERDDMSQGRKRPRSPPSQPSPAPGIALRSPKRPHTPPPPQQP-----PEDKLPQQQMAPRWP---SPSRSEGGKVKKGTFFVVDLIVSVFDSDRGPMLCLRVVGRRLMSRWLHVPDDLRPKGYAGPIAEVSSAPQSSGPPQKFESLSPGDVESISSEGEIPEAEGEMDGETHSLTK-PESSELLVADKNAGEVAGISDEASESALKLEQAEDEIPSARSESVERKAPSTPPTLISNSAPATSSPAKVSVVLSPLNISHGPPSTPPLTAMSSVPTPVGSPIPPDEP-SMDLEPFEPILSDEDIVEET-DPQY--IDYEFPDYCD-ELLSKTFNPFACELQPLNCLTDPSLS------PCEVEMKRLLR----LQSEPCLRPTVEPTGEATKLEEIILQHEKMFNCNTEDSNSGEPQVHEDWVHLAEQVPPLLMKALPHISNRED-----ILQTLFKWVEMGLDFNLALGQPQPGYKVRHIKAGVRLVDALC---HCGESVSERLLEA----QDIHSKLLDLYHKDYMALSIKLMILRALDSSLSCQQAVQYFLGFRTR------DKNSLVKVK-----EIQGSTSGYRTLVKMIQGNQLARVKFAISCLLRKLHAYEVLERLKECVGQLIDASPPP---SSEDERRRSTEASPD--PITAEVSDQEVETIVSCLEEILRVYREAPLAISQPKRFLPVCAQFEISPCSQ---DPYPALYAFFRSHRLLEVCLVLLSCPATSGYSAITVPVQEILAALLDSQGGMQFLASN-AHITNAILRVLLQQSPPVTPGPP-----------------------------------------------------------------------EDVLDEGAMSAPPAQQLGLYMAYRLQALQCIDALLYLGSSDPT----YLDPDQTEVLDNLNGLYCLGFSPVGKLSLVHVLSRGNNIRVLLRFFTGDSSHEQSQSQSLKYDINESKLKKSPGKNYAADLIVMTVKYSDYVPFLQRFGKEILNAAIK--VEHQSPYCRLFEVVSWLKPVENPLSFAYDDIGMLSDIIKRNVDNATSLPGELITAVRILKYLGIPLRDKDLNAMHETGDAEEYVELKHKYVILQFFSQEGVTNLTAILQKLCEFYEQPMLHSTSFVGYQGAMLVSFILPAIQLVRRMLTYVIHCRNTEFKDLTAVPVLLQTYSLMHAFPASALSYIDSQRVCREIVETLLAYTQPISSAPSSETEALNKSLWTMMMSEVVKYVTTGPHTFVPGLLVLSELLPLPLPVQT--RTPLPEDEVLRAVNGRKLWSAHLHSLGSGLQELIATMSGSSFQPLLQLLRRVCVQLADLAAPTALIVSRGVLDTVLASLQHIPPNSPQPNNCLQTSNVTPQFPCSGHTARLLNFLACLVTHASVKSAVLHLLAKGGSMK--SDERYPGLVTSLCAILH-SPSESPSHIQN--------------------------------------------------------------------------------LWLSASKREIQEEKRSSCLEKKTDALLNLFVKFCSGFSKDSSDCLSTLSTSLELLRVCISLEEDETESGLGLPPRSLVMIVPELAVVLGWNCSSVEGQEEE-TECAMETDINESADIKESIDTNGAIRNKKKHPLFCLEKLLQDCSS---------EEEALESLHENVASLIRLLEVEATKPIENKE--LPEPI---------------LPAPEPLLSQFAARPVFVVGEVS--------------------------------CDLMEMARL-YLPDFH--LPMEAERLCRLKATAGAGGDEDETEQLKKRGDDLNKYLAADSKNKRPFVAPMRGRGFGRSVPQRGDLFRSRPPNTSRPPSLHVDDFVALEISGQQPTGPTGYNKISMRAAKDMMATRSRGRGRAFGTDRGRFFGSATPYNRRENGRGIPRGVSTMPPRVGNGRGGVSPAWPPHGSEVPSPSSQPAPPPPRPFRTPEPRDMRMLPRSEDKFN--IAGGGGGG--------------RFGGRGVRGGGPGSWVVKDNRERFGGPNIRGGGRREPPPGRHIRSFTR-
